# Supplementary material for: Morphological differences in tardigrade spermatozoa induce variation in gamete motility
Source: BMC Zool. 2022 Jan 30;7:8. doi: 10.1186/s40850-022-00109-w (PMC10127009; doi:10.1186/s40850-022-00109-w)
Supplement: Supplementary file 4 — Additional file 4. [file 40850_2022_109_MOESM4_ESM.xlsx]

## Sheet: all_curvs
Table S1. Obtained tracks of the motile spermatozoa.
species	part	straight/turn	in/out	sec	1	2	3	4	5	6	7	8	9	10	11	12	13	14	15	16	17	18	19	20	21	22	23	24	25	26	27	28	29	30	31	32	33	34	35	36	37	38	39	40	41	42	43	44	45
Paramacrobiotus	head	turn	out	c(t=135)	0.115744	0.0456646	0.0232091	0.0192223	0.0140502	0.0635494	0.107292	0.110938	0.0859762	0.0639578	0.0847707	0.0770754	0.0436571	0.0110832	0.013689	0.0350318	0.0289047	0.0187151	0.0227307	0.0333646	0.0264556	0.0141262	0.0168789	0.0257502	0.0232124	0.00428878	0.00943638	0.0444877	0.0331347	-0.0135791	-0.0135614	0.027981	0.12725	0.160469	0.0268664	-0.0706291	-0.257494	-0.45068
Paramacrobiotus	head	turn	out	c(t=136)	-0.0125132	0.0674691	0.0872639	0.0870112	0.119603	0.113821	0.0946501	0.059834	0.0480149	0.0757495	0.0785666	0.0636399	0.0437587	0.0371098	0.0653554	0.0569404	0.0301118	0.0295801	0.0362627	0.0564722	0.0343504	0.00744594	0.0168872	0.032099	0.0290437	0.0143978	-0.000410655	-0.0161756	-0.0297595	0.00246749	0.0589168	0.0733736	0.0524248	0.116202	0.205386	0.145066	0.0336719	-0.136126	-0.194797	-0.136859	-0.143305	-0.0904496	0.00284126	0.0825375	0.182232
Paramacrobiotus	head	turn	out	c(t=137)	0.0431852	0.0446965	0.0182138	-0.00210541	-0.0117511	-0.0142632	-0.00131828	0.0137131	0.0178754	0.00315734	0.00130281	0.0602898	0.115016	0.137085	0.106485	0.0692238	0.0707621	0.0668647	0.0517409	0.0468701	0.0390745	0.0296185	0.0309028	0.039285	0.0477589	0.0336558	0.00283247	0.00986205	-0.0109094	-0.0584498	0.0122088	0.115745	0.15947	0.114415	-0.0305948	-0.11364	-0.118624	-0.119156	-0.0260357	0.0605868	0.0816492	0.0618403	0.00359017	-0.0170114	-0.0103955
Paramacrobiotus	head	turn	out	c(t=138)	-0.0096036	-0.0278672	0.00434416	0.0521974	0.0503561	-0.0322638	-0.11438	-0.108705	-0.0437331	0.0393156	0.0394995	0.0257806	0.0421544	0.0587879	0.0804589	0.0710248	0.0465098	0.0251694	0.0168611	0.0340221	0.0633967	0.0777069	0.0604422	0.0410115	0.0469732	0.0532725	0.028859	-0.00238434	0.00127195	0.0413408	0.0296372	0.0184794	0.0607984	0.0748866	0.0756516	0.00566419	-0.127385	-0.13368	-0.0234173	0.0757382	0.130757	0.12667	-0.0669936	-0.244881
Paramacrobiotus	head	turn	out	c(t=139)	-0.0118884	0.0392647	0.0504893	0.0619686	0.0656922	0.0464364	0.0276453	0.0270431	-0.0039679	-0.0379068	-0.0299084	0.0134512	0.0748616	0.0862449	0.0368906	-0.00694588	-0.0170872	-0.00382665	0.0482346	0.0684323	0.057948	0.0550716	0.0425681	0.0352523	0.0369908	0.0258114	0.0258087	0.0359264	0.0407018	0.0418304	0.0340812	0.054091	0.0573303	0.0431644	-0.00410675	-0.0419866	-0.0556433	-0.0500263	-0.0314832	0.0112667	0.0525929	0.0637812	0.0911107
Paramacrobiotus	head	turn	out	c(t=140)	0.0296459	0.0779116	0.0839695	0.0966148	0.0987535	0.0714077	0.0245383	0.0151671	0.0492251	0.0727128	0.0806433	0.0499571	0.0420187	0.0637646	0.0484691	0.0204316	-0.0309453	-0.0434305	-0.00540079	0.0250485	0.0374135	0.0321997	0.0299724	0.0414107	0.0459835	0.0336949	0.0205774	0.0324655	0.0322551	-0.00314844	-0.0370462	-0.0152779	0.0787564	0.142693	0.123537	-0.0599335	-0.248209	-0.388424	-0.426166	-0.26309
Paramacrobiotus	head	turn	out	c(t=141)	0.0120882	0.146195	0.191038	0.15815	0.119851	0.0828223	0.0715271	0.0824015	0.0814285	0.0548806	0.0804295	0.123138	0.0891087	0.0220775	-0.028952	-0.0329816	-0.00638653	0.00813755	0.00979621	0.0388135	0.0482965	0.0254389	0.00262521	0.00230319	0.0241674	0.0438313	0.0436232	0.000325112	-0.0153843	0.0280335	0.0152717	0.00972886	0.0408963	0.0771278	0.119534	0.0562113	-0.0540444	-0.0697295	-0.111911	-0.0429054	0.215264
Paramacrobiotus	head	turn	out	c(t=142)	-0.187879	-0.029475	0.0944772	0.10903	0.114527	0.0679955	0.0131563	0.0436138	0.116643	0.146674	0.151424	0.123477	0.0936289	0.083	0.0408093	0.0304109	0.0287288	0.0231167	0.0145532	0.00362175	0.0098684	0.0154689	0.0186324	0.0247079	0.0405187	0.0279139	-0.0245444	-0.0662829	-0.0276395	0.0690836	0.0869738	0.056815	0.0161287	-0.0351424	-0.0305997	-0.0406014	-0.00776823	0.0915546	0.106823	0.140661	0.161837	0.116415
Paramacrobiotus	head	turn	out	c(t=143)	0.133306	0.0603747	0.0447412	0.0445781	0.0387921	0.0336896	0.0222319	0.0132917	0.0747763	0.15467	0.152181	0.116275	0.106116	0.0942802	0.106302	0.0409916	0.00179043	0.02623	0.0375596	0.0435701	0.0325964	0.0194192	0.0135978	0.0125926	0.00106432	-0.0166169	0.00486764	0.0635934	0.0642986	-0.0091817	-0.0417668	-0.0160148	0.0411284	-0.0149506	-0.0516406	0.0399086	0.136537	0.242933	0.194595	0.177627	0.222272
Paramacrobiotus	head	turn	out	c(t=144)	0.0201377	-0.0298118	-0.0479945	-0.023841	-6.77e-05	0.000164653	-0.0140963	0.0166602	0.0697538	0.0508351	0.0363522	0.0454959	0.0423045	0.0479197	0.038365	0.0515348	0.110258	0.0912954	0.0508851	0.0517661	0.0496612	0.0464171	0.040856	0.0261445	0.0257248	0.0393835	0.0349926	0.0093358	0.00105513	-0.00646369	-0.00592643	0.0643771	0.0698885	-0.0288797	-0.105822	-0.10812	0.00905105	0.173714	0.234138	0.251388	0.296141	0.293676
Paramacrobiotus	head	turn	out	c(t=145)	0.00785205	-0.00218159	0.0342945	0.0718637	0.0817188	0.0684751	0.0157074	-0.00155849	0.0344543	0.0446889	0.0766138	0.107227	0.0681408	-0.0283253	-0.0921058	-0.039464	0.0824752	0.12454	0.0627038	0.0227801	0.0352484	0.0494752	0.0436188	0.0427879	0.0427858	0.0435135	0.0406028	0.0230692	0.0112181	0.00196879	-0.0225522	-0.00730943	0.0604654	0.116424	0.122888	0.0241158	-0.136675	-0.117424	0.0622872	0.208331	0.402714	0.294048	-0.0178889
Paramacrobiotus	head	turn	out	c(t=146)	-0.0375435	0.131579	0.263334	0.207485	0.152204	0.0936609	0.0493472	0.0546683	-0.0176177	-0.0370588	0.0662829	0.131124	0.0970708	-0.0116165	-0.0667428	-0.00890356	0.0375989	0.0557504	0.0589293	0.0450397	0.0233426	0.0187704	0.0290175	0.032344	0.032651	0.0248352	0.0252111	0.0313329	0.027826	0.0236235	0.0220778	-0.00215939	0.00332198	0.0785802	0.133469	0.132451	0.00221427	-0.139066	-0.171982	-0.113099	-0.0575388	0.0027873	0.0305499
Paramacrobiotus	head	turn	out	c(t=147)	-0.0461384	0.0310271	0.0368407	0.0761517	0.159435	0.170003	0.130296	0.0445507	0.00956696	0.0257849	0.0372708	0.0760826	0.11854	0.0726977	-0.00505047	-0.0192261	0.0286084	0.0784697	0.0504323	0.00246655	-0.00080927	0.0155053	0.0243681	0.0281818	0.0320636	0.0257535	0.0292342	0.0342888	0.0241408	0.02916	0.0373194	0.011647	0.00201668	5.79e-05	0.000527143	0.00816927	0.00590294	0.0326063	0.0825064	0.0970884	0.0593788
Paramacrobiotus	head	turn	out	c(t=148)	0.0484839	-0.00527555	-0.012995	-0.0170429	-0.0172792	-0.0076807	0.0360479	0.11217	0.161758	0.156217	0.100942	0.0411595	0.0349779	0.0433955	0.0533366	0.051968	0.0344784	0.0229965	0.0226845	0.0364295	0.0390378	0.025146	0.014469	0.017447	0.028111	0.0266692	0.00569024	-0.00424179	0.0134898	0.0193974	0.0385748	0.0491386	0.0616797	0.134655	0.0892168	0.0840468	-0.0296953	-0.243167
Paramacrobiotus	head	turn	out	c(t=149)	-0.0659165	-0.0131604	0.025562	0.0393231	0.0407693	0.0128754	-0.0147999	0.0168523	0.0870497	0.153149	0.149592	0.0488388	-0.0125508	0.0310529	0.0858363	0.130385	0.0980536	0.0519331	0.0453683	0.0170795	0.0185765	0.036816	0.0376896	0.0300526	0.0160132	0.0173343	0.0220316	0.0181466	0.0316414	0.0260343	-0.00929786	0.0224076	0.00791469	0.00111697	0.0895666	0.0593332	0.226166	0.126999	-0.216481
Paramacrobiotus	head	turn	out	c(t=150)	-0.131445	-0.0783076	-0.0276026	-0.0186315	-0.000384368	0.000626883	0.0146339	0.0508451	0.0233931	-0.00986864	0.0249391	0.088498	0.107226	0.0501212	0.0103378	0.0501439	0.0787841	0.053876	0.0322169	0.0379932	0.0564897	0.0547124	0.0555207	0.0501649	0.0228253	0.00694143	0.0317005	0.0742449	0.0510678	-0.0399122	-0.0282175	0.0768628	0.106487	0.0650401	-0.110302	-0.17751	-0.0727782
Paramacrobiotus	head	turn	out	c(t=151)	0.0103807	-0.0472906	-0.0599838	-0.0322081	-0.00695087	0.028883	0.0667524	0.0788291	0.0625614	0.0164091	-0.00240561	0.00988661	0.0215584	0.018931	0.0218054	0.041095	0.0333673	0.00784001	-0.00301103	0.019373	0.046594	0.0633724	0.0657994	0.0550339	0.0392655	0.0375473	0.0526876	0.0434136	0.0195356	0.0253209	0.0273316	0.0302042	0.0562331	0.0236023	-0.0721174	-0.193152	-0.328739	-0.328166
Paramacrobiotus	head	turn	out	c(t=152)	-0.0166215	0.0614081	0.0605378	0.0740028	0.0944034	0.087071	0.0623584	0.0131197	-0.0123175	0.0267636	0.0587177	0.0506206	0.0620879	0.057684	0.0402479	0.0282451	-0.00513826	0.0308412	0.059803	0.0267578	0.00673451	0.0051218	0.0239004	0.0296542	0.0278315	0.0411283	0.0343828	0.0290414	0.0354369	0.0422427	0.0359569	0.0238646	0.0540962	0.047801	-0.0465469	-0.102541	-0.0456787	0.0859486	0.214607	0.16359	0.0850754
Paramacrobiotus	head	turn	out	c(t=153)	0.00037852	0.0482449	0.0543045	0.0455356	0.0591968	0.0967749	0.122152	0.0921236	0.0526729	0.0350146	0.0957536	0.177472	0.124301	0.0144021	-0.0341503	-0.0106045	0.0428145	0.0415149	0.00951673	0.00841631	0.0364152	0.0368826	0.028811	0.0224128	0.0111021	0.0197653	0.0338556	0.0309954	0.0252877	0.0180223	-0.00973415	0.0190972	0.104123	0.139082	0.0810436	-0.030433	-0.189201	-0.228923
Paramacrobiotus	head	turn	out	c(t=154)	-0.0317118	-0.0406564	-0.0324167	0.0220426	0.0584149	0.0260359	0.00287467	0.000546006	0.057942	0.138817	0.165255	0.132487	0.0511711	0.0106099	0.0126468	0.0733528	0.0907852	0.0480117	0.0270268	0.0152027	0.0307918	0.0428199	0.023785	0.0103707	0.0128073	0.0356115	0.0483874	0.0298357	0.0153889	-0.00765162	-0.0319889	-0.0359403	-0.028607	-0.0365879	-0.0439872	-0.0363635	-0.0270723	0.00183911	-0.0106756	-0.0868646
Paramacrobiotus	head	turn	out	c(t=155)	0.0152647	-0.00360294	-0.0155926	0.00304361	0.0265112	0.0447849	0.0526487	0.0504456	0.0466211	0.0302168	0.0216245	0.0254328	0.0232087	0.0217238	0.0340786	0.0563419	0.0869882	0.0769379	0.0546748	0.0407881	0.0321108	0.0419482	0.0469255	0.0416713	0.0273144	0.0186708	0.0352318	0.0312253	0.00700284	0.0132531	0.0594603	0.0637779	-0.0395877	-0.154825	-0.142157	-0.0633398	0.0606949	0.11407
Paramacrobiotus	head	turn	out	c(t=156)	0.0371099	-0.0335559	-0.02046	0.00753356	0.0326434	0.0416895	0.0252966	-0.00278337	-0.00296779	0.0569555	0.0908118	0.057163	0.0272982	0.00678105	0.021073	0.0452433	0.0224597	0.0253911	0.0351649	0.0257615	0.0302652	0.0399421	0.0448704	0.0410878	0.0398151	0.0416201	0.0387023	0.036112	0.0215104	0.0224761	0.056549	0.0780956	0.0895384	0.0274716	-0.133241	-0.184385	-0.0798997	0.0593175	0.33042	0.412283
Paramacrobiotus	head	turn	out	c(t=157)	0.0848167	0.191868	0.190606	0.126769	0.0826072	0.029593	0.0204545	0.0280945	0.0598675	0.0915466	0.0851551	0.0763984	0.0649384	0.0594729	0.050153	0.0225484	0.024102	0.0140208	0.0120932	0.0135574	0.0149032	0.0251928	0.0265239	0.0383712	0.0371853	0.0203261	0.0145036	0.0297263	0.0359108	0.034893	0.0364113	0.0173467	0.0384622	0.0902942	0.057428	0.00781401	-0.0682113	-0.1012	-0.0495058	-0.0753798	-0.0260761
Paramacrobiotus	head	turn	out	c(t=158)	0.147305	0.0114793	0.0212651	0.0209795	0.0293475	0.0221708	0.0183257	0.0354688	0.103172	0.113262	0.0878196	0.0364706	0.0174143	0.0860945	0.118912	0.0976296	0.0506765	0.00997935	0.00578136	0.00739038	0.000264475	0.0177357	0.0471763	0.0387601	-0.00123627	-0.00745106	0.0252198	0.0433358	0.0306115	-0.000342317	-2.01e-05	0.0132632	0.0171229	0.0934622	0.09788	0.025505	-0.0721109	-0.210953	-0.171713
Paramacrobiotus	head	turn	out	c(t=159)	-0.0171869	-0.0275379	-0.0141984	0.000425789	-0.0126243	-0.0358342	0.0113736	0.0795819	0.152921	0.169181	0.12604	0.0924821	0.0797436	0.0452901	0.0143868	0.0429274	0.0579143	0.05754	0.0332955	0.00511944	0.032115	0.0499583	0.0289817	0.0159863	0.0173571	0.0272565	0.0317568	0.0218102	0.0163873	-0.00729057	0.00259416	0.0721986	0.0931283	0.0646244	-0.0594227	-0.156228	-0.190025	-0.190155	-0.0839806
Paramacrobiotus	head	turn	out	c(t=160)	-0.0944004	-0.0550554	-0.0028669	0.0319347	0.0552453	0.0429648	0.0125562	-0.0203493	-0.0323948	0.000300423	0.049356	0.112888	0.119083	0.0663878	0.049961	0.0646427	0.103217	0.0942043	0.0429768	0.0165234	0.0184497	0.0433846	0.0504582	0.0422636	0.0284129	0.0256992	0.0313677	0.0318486	0.0313694	0.00676331	-0.0177655	0.0289303	0.113825	0.144878	0.123013	0.00568881	-0.170561
Paramacrobiotus	head	turn	out	c(t=161)	0.0139331	-0.099063	-0.115717	-0.0962229	-0.0713378	-0.0145967	0.0134189	0.0322262	0.0106969	-0.0124738	-0.0206566	-0.0190091	0.023345	0.0570441	0.0621857	0.057741	0.0638915	0.0495997	0.0213585	0.0242415	0.0283118	0.0589925	0.0463392	0.0293711	0.0586011	0.0800866	0.0677186	0.0368253	0.0183697	0.0269188	0.040105	0.026667	-0.00809084	0.0160589	0.091522	0.10988	0.0463155	-0.0656766	-0.132283	-0.10759	-0.102226
Paramacrobiotus	head	turn	out	c(t=162)	-0.0319951	0.114219	0.109375	0.0749065	0.116548	0.117587	0.0905398	0.0647676	0.0546568	0.0232073	-0.0337682	-0.08691	-0.0702426	0.0566315	0.115187	0.0865039	0.016838	-0.0234868	-0.00224284	0.0437043	0.0539118	0.0398656	0.0372195	0.0438647	0.0500006	0.0495992	0.0446123	0.0276162	0.016412	0.0235036	0.0366911	0.0303626	0.0136779	0.0224098	0.0365929	0.0197922	-0.035462	-0.0571899	-0.0594025	0.00862539	0.102787
Paramacrobiotus	head	turn	out	c(t=163)	0.055809	0.050028	0.0618232	0.082541	0.0639519	0.0653589	0.0250141	0.00293317	0.0304868	0.0983561	0.107321	0.0653561	0.0251766	0.0136199	0.0455409	0.0836322	0.065331	0.0400987	-0.00306931	-0.0447197	-0.00914004	0.0305766	0.0480161	0.0410445	0.0283887	0.0231806	0.0159465	0.026355	0.05109	0.0681629	0.0467307	0.00232223	0.0389757	0.0877729	0.116624	0.063263	-0.130736
Paramacrobiotus	head	turn	out	c(t=164)	0.0286485	0.14448	0.204594	0.191572	0.139182	0.101166	0.0388758	0.027353	0.0464917	0.0840043	0.0898614	0.064523	0.0872669	0.127172	0.138424	0.0640708	-0.0305817	-0.0642513	-0.0281657	0.0232873	0.0548949	0.0621348	0.0441612	0.020927	0.0120341	0.0127757	0.0186718	0.0242414	0.0304263	0.0514003	0.05895	0.0255226	0.00583064	0.0458966	0.0810837	0.141948	0.0741813
Paramacrobiotus	head	turn	out	c(t=165)	-0.0471497	-0.0227834	-0.0209015	-0.0292766	-0.0251847	-0.00966709	0.0401667	0.0694763	0.0347218	0.0338062	0.0507806	0.118564	0.136111	0.0612921	0.0292512	0.0341321	0.0654301	0.0632634	0.0370876	0.0300687	0.0352067	0.0391713	0.0367658	0.0290792	0.0139459	0.00770136	0.0159022	0.0292012	0.0436946	0.0432006	0.0470876	0.0541202	0.0541089	0.0418529	-0.00326241	-0.0527629	-0.100125	-0.150693
Paramacrobiotus	head	turn	out	c(t=166)	-0.0222493	0.0305039	0.0687363	0.0818439	0.0710864	0.0503817	0.0131134	-0.0222547	-0.0240054	0.0285625	0.0638335	0.0385796	0.00886518	0.0240388	0.0715495	0.108175	0.0751279	0.0304651	0.0221644	0.0198538	0.0362363	0.055298	0.0432399	0.0495692	0.0623185	0.0577929	0.0468868	0.0255444	0.0210006	0.0257728	0.0286739	0.0372817	0.0152828	-0.0346704	-0.02088	-0.0358224	0.058407	0.196239
Paramacrobiotus	head	turn	out	c(t=167)	-0.0448907	0.132601	0.240964	0.22794	0.177759	0.0459334	-0.059572	-0.0328358	0.0382055	0.0908239	0.0734868	0.0374887	0.00241281	-0.00242477	0.0330024	0.063611	0.0872055	0.0523358	0.00481973	0.0101563	0.0357549	0.0491818	0.0525009	0.0417776	0.0231624	0.021727	0.0245609	0.0314362	0.043551	0.0482521	0.0409195	0.0366748	0.027734	0.0189696	0.00939873	0.00955638	-0.00145102	-0.0515281
Paramacrobiotus	head	turn	out	c(t=168)	-0.0091292	0.0668031	0.123392	0.16306	0.160415	0.113526	0.0469762	0.029419	0.036483	0.0393943	0.0112314	0.0274932	0.0685325	0.0725017	0.0855321	0.0652506	0.0515236	0.0231833	-0.0197022	-0.0149294	0.0136268	0.0335148	0.0465351	0.0425004	0.030553	0.0189011	0.012284	0.0244135	0.0397878	0.0361738	0.0386858	0.0423693	0.0229899	0.0195203	-0.00626138	-0.00706832
Paramacrobiotus	head	turn	out	c(t=169)	-0.06272	0.0426622	0.0924313	0.110611	0.129071	0.10216	0.0536644	0.0431864	0.0469606	0.0267151	0.0577818	0.0807182	0.12805	0.111492	0.0489914	0.0380171	0.0384985	0.0459487	0.0376835	0.0295163	0.0279165	0.0242139	0.0160863	0.0177711	0.0108217	0.00238327	0.0140384	0.0273005	0.03966	0.0457034	0.0290899	0.0220352	0.0107954	0.0215745	0.0684143
Paramacrobiotus	head	turn	out	c(t=170)	0.000293586	-0.00956036	-0.0261514	0.0376752	0.11401	0.13634	0.0755231	-0.0721078	-0.129369	0.0107869	0.162024	0.211875	0.134582	0.0202771	0.00790211	0.05671	0.0794662	0.0662257	0.0303636	0.00383735	0.0163216	0.0361004	0.0310099	0.0251246	0.0318839	0.0274557	0.0178189	0.0298571	0.0424968	0.0079846	0.00916999	0.0234147	0.0981188	0.208203
Paramacrobiotus	head	turn	out	c(t=171)	-0.0482793	0.0263586	0.0193564	0.0162443	0.0376867	0.0415743	0.0314494	0.00224836	-0.001763	0.0448453	0.0613835	0.0295887	0.0317456	0.0565462	0.0911204	0.104762	0.0774042	0.057214	0.0322542	0.00792389	0.0175533	0.0566797	0.0618501	0.0530649	0.0440741	0.0273891	0.020087	0.0152027	0.0290503	0.0340556	0.0123755	-0.0151624	-0.0638171
Paramacrobiotus	head	turn	out	c(t=928)	0.171991	0.23442	0.259721	0.243967	0.273602	0.259665	0.253803	0.229062	0.165338	0.111476	0.0500049	0.0321677	0.0436195	0.0444773	0.0157141	-0.0260306	-0.0317725	-0.00163948	0.0522997	0.0797542	0.0767041	0.0590179	0.058251	0.0711943	0.0737588	0.0659306	0.0423708	0.0297149	0.0231581
Paramacrobiotus	head	turn	out	c(t=929)	-0.00552894	-0.0140376	0.0790575	0.176319	0.167955	0.126051	0.0663919	0.117799	0.23715	0.249306	0.198344	0.193998	0.23103	0.260298	0.23054	0.162498	0.120307	0.0521841	0.00169073	-0.0218092	-0.00560882	0.00704873	0.0011019	0.0120449	0.0100409	0.0167557	0.0208323	0.0310449	0.0499417	0.0509511	0.0268578	-0.00843641
Paramacrobiotus	head	turn	out	c(t=930)	0.0310817	0.108211	0.152583	0.129572	0.105749	0.0808334	0.062531	0.0508604	0.0326474	0.0217068	0.0449326	0.0736169	0.0510971	0.052637	0.138934	0.206094	0.236187	0.188017	0.11414	0.118712	0.114468	0.0980066	0.0860579	0.0862414	0.0720156	0.0414527	0.016143	0.0177533	0.0186957	0.0193986
Paramacrobiotus	head	turn	out	c(t=931)	0.18784	0.262267	0.298487	0.229793	0.200365	0.193293	0.217498	0.235497	0.19401	0.13116	0.100079	0.0762287	0.0780564	0.0967996	0.115153	0.0950227	0.0266222	-0.0281437	-0.0350985	0.0078945	0.0637133	0.0785793	0.0934866	0.112496	0.0966972	0.0627454	0.0183438	-0.0162948	-0.0255707
Paramacrobiotus	head	turn	out	c(t=932)	-0.0246654	-0.0153488	-0.0227712	-0.0345751	-0.0329958	0.0116862	0.0802048	0.128724	0.165612	0.192817	0.221467	0.23825	0.236877	0.238298	0.244081	0.227318	0.190259	0.106078	0.00320424	-0.0686932	-0.0637388	0.0195706	0.072948	0.0783337	0.0486499	0.0292951	0.0216678	0.0231646	0.00297025	-0.0249508
Paramacrobiotus	head	turn	out	c(t=933)	-0.024424	0.000336377	0.0497502	0.0668504	0.0558715	0.0607535	0.0483282	0.0472854	0.0499091	0.0389562	0.0388121	0.0667895	0.101405	0.0616058	-0.0269729	-0.00829929	0.0822865	0.239515	0.336862	0.260261	0.19142	0.115627	0.045853	0.058142	0.0826784	0.0938722	0.0855834	0.0550481	0.0387758	0.0428809
Paramacrobiotus	head	turn	out	c(t=934)	0.0307797	0.128475	0.240658	0.284314	0.269741	0.209803	0.122609	0.0792373	0.082098	0.0814163	0.0851677	0.115958	0.0930301	0.0668848	0.108685	0.153989	0.161352	0.133161	0.0442434	0.0145434	0.0127755	0.0211593	0.0738682	0.120214	0.120651	0.07407	0.0562611	0.0392072	0.0167018
Paramacrobiotus	head	turn	out	c(t=935)	-0.00827606	0.0304088	0.0450799	0.0216371	0.0110131	0.0105785	0.0536586	0.0999577	0.0968687	0.0861533	0.0963686	0.124485	0.134357	0.10625	0.118792	0.169576	0.222163	0.247313	0.205265	0.185731	0.110468	0.0656963	0.0647275	0.0400575	0.0264819	-0.015926	-0.0529264	-0.0436229	-0.0499368
Paramacrobiotus	head	turn	out	c(t=936)	-0.338144	-0.227143	-0.14338	-0.118334	-0.0712847	-0.0529981	-0.012361	0.0652634	0.12631	0.128515	0.12419	0.183307	0.260154	0.219295	0.103495	0.0430559	0.131022	0.247463	0.242597	0.138475	0.070288	0.051593	0.0799137	0.0821787	0.0838758	0.10606	0.0796253	0.0402692	-0.0245235	-0.0738274
Paramacrobiotus	head	turn	out	c(t=937)	-0.34256	-0.304156	-0.208677	-0.162137	-0.146289	-0.135342	-0.134755	-0.109899	-0.0940984	-0.0832602	-0.0347578	0.0642915	0.193932	0.294366	0.350387	0.31525	0.226145	0.134937	0.0713709	0.101543	0.152477	0.162782	0.141903	0.120155	0.111724	0.0970916	0.0655814	0.0273833	0.0282317	0.00945108	-0.0469895
Paramacrobiotus	head	turn	out	c(t=939)	-0.336655	-0.517649	-0.658293	-0.540438	-0.339327	-0.0681492	0.127453	0.205739	0.225471	0.229313	0.177515	0.137016	0.145921	0.133862	0.0941971	0.0334431	0.0297736	0.047786	0.0535938	0.0430706	0.0676851	0.147857	0.173101	0.177374	0.160585	0.123125	0.111988	0.0846796	0.0885002	0.151909	0.13962
Paramacrobiotus	head	stra	in	c(t=1548)	0.242588	0.206006	0.141843	0.103691	0.10579	0.106544	0.126573	0.122846	0.0699497	0.0272156	0.00617094	-0.00230706	-0.00241859	-0.000701903	-0.0260674	-0.0910451	-0.135028	-0.094384	0.00300024	0.0568913	0.0125946	-0.0500587	-0.0641227	-0.0458057	-0.0041188	0.0452834	0.0485549	0.0369847	0.0141568	0.0064135	0.0101024	-0.00468482	0.00101275	0.0209394	0.0274965	-0.0440136	-0.0582702	-0.0134697	0.011863	0.0557485	0.0484083	0.0718469	0.0756552	0.00609116	-0.0540417
Paramacrobiotus	head	stra	in	c(t=1549)	0.109821	0.147333	0.22442	0.169292	0.123191	0.135431	0.182282	0.212862	0.168437	0.128575	0.0498714	0.0287533	0.0677949	0.0207476	0.0019049	0.00879067	0.00415921	-0.023206	-0.0625805	-0.0525731	-0.0201392	-0.014577	-0.0684312	-0.110863	-0.110306	-0.0631297	-0.018681	0.0201704	0.0464374	0.013416	-0.0368367	-0.0547932	-0.00265124	0.0674451	0.0627094	-0.000226013	-0.0478539	-0.0365496	0.0572954	0.146358	0.109273	0.0494402	-0.0395472	-0.123651	-0.0795729
Paramacrobiotus	head	stra	in	c(t=1550)	0.057029	0.00727069	-0.00579254	-0.0105199	-0.021949	-0.0372007	-0.0454321	-0.0315491	0.00689966	0.0407813	0.057627	0.0639643	0.0833708	0.0756057	0.0588004	0.0649599	0.0644225	0.117147	0.123085	0.0742068	0.0576672	0.0174233	0.00151577	-0.00115105	-0.0250116	-0.020541	-0.00552586	-0.0356226	-0.0480078	-0.0413989	-0.0255848	-0.0264318	-0.0583656	-0.082216	-0.0257947	0.0487627	0.0685034	0.0222038	-0.087225	-0.111577	-0.000115992	0.107402	0.0941382	0.024403	-0.0928849
Paramacrobiotus	head	stra	in	c(t=1551)	0.170857	0.107631	0.142981	0.169934	0.15652	0.128073	0.0803041	0.0708759	0.064619	0.047564	0.0196305	0.0054602	0.0132001	0.0277986	0.00555862	-0.0307784	-0.0530918	-0.0437754	0.00619466	0.0388684	0.0627501	0.0475069	0.0274601	0.0128642	-0.004096	0.00382865	0.0196156	0.0428446	0.0462856	-0.0176237	-0.0636503	-0.0472894	0.00163639	0.0320777	0.00221696	-0.0282067	-0.0151032	0.0178652	0.0200432	0.0107894	-0.00778172	-0.0444836	-0.0767739	-0.103686	-0.120786
Paramacrobiotus	head	stra	in	c(t=1552)	0.0689611	0.172692	0.279985	0.194041	0.114851	0.0937092	0.0995244	0.188265	0.231541	0.171784	0.0904044	0.030468	0.0288959	0.0356186	0.0271994	0.0142877	0.0322331	0.0316213	-0.0043825	-0.0490905	-0.0720143	-0.026828	0.00526448	-0.00822196	-0.0264656	-0.0280472	-0.0299496	-0.0199942	0.00514918	0.0333043	0.0466179	0.02883	-0.00652463	-0.0203567	-0.0156131	-0.00658053	0.0121699	0.0253782	0.0186102	-0.0150166	-0.0238343	-0.0331743	-0.00483878	0.0628066
Paramacrobiotus	head	stra	in	c(t=1553)	-0.0632793	-0.0195848	-0.0127629	-0.0123565	-0.0116364	-0.0280169	-0.0359251	-0.0293941	-0.0061957	0.0299656	0.0481406	0.0665722	0.10211	0.136335	0.138026	0.139811	0.10787	0.0316866	-0.0421996	-0.0457015	0.0298838	0.0951029	0.115223	0.0547432	-0.0237311	-0.0206957	-0.0304431	-0.00869203	-0.0019879	-0.0550752	-0.0782084	-0.0679954	-0.0346071	0.0214196	0.0565071	0.0269114	-0.0226274	-0.0500293	-0.00992461	0.0250522	0.0372874	0.00243643	-0.0320666	-0.0741353
Paramacrobiotus	head	stra	in	c(t=1554)	0.0239751	0.00264769	0.00653243	0.00423941	0.0195156	0.0314753	0.0306689	0.0308975	0.0119227	0.0354949	0.11656	0.185326	0.179112	0.10418	0.0174072	-0.0264291	-0.0123701	-0.00508689	-0.00321221	0.00458048	-0.00650046	-0.0126586	0.0088789	0.0256467	0.0482485	0.0328267	-0.0382575	-0.0628391	-0.0669764	-0.046037	0.0098222	-0.00220582	-0.0233428	-0.045148	-0.0503148	-0.0116605
Paramacrobiotus	head	stra	in	c(t=1555)	-0.114322	-0.0644134	-0.0270025	-0.00695048	0.00883876	0.00659534	-0.000713805	0.0130882	0.0389463	0.068978	0.0532435	0.032453	0.0194707	0.0230482	0.0533965	0.067482	0.0669453	0.0584656	0.0176398	-0.0416907	-0.0608717	-0.0166756	0.048568	0.0624871	0.0420934	0.0181471	0.0269472	0.0618505	0.0424506	0.00581518	-0.0365173	-0.0594743	-0.0166182	0.0225717	0.0139714	-0.0201969	-0.0363951	-0.0231628	0.00247878	0.0356039	0.0733965
Paramacrobiotus	head	stra	in	c(t=1556)	0.101115	0.0236725	-0.0193353	-0.0246265	-0.021676	-0.000372667	0.0261627	0.0355139	0.0683806	0.0745179	0.0460902	0.0356286	0.0157359	0.0147491	0.0205272	-0.00627361	-0.00406865	0.00637102	0.0229093	0.033006	0.0354721	0.0549254	0.0822601	0.099389	0.0907123	0.0271917	-0.0488145	-0.0490158	-0.00698242	0.0381483	0.0180836	-0.0427854	-0.0644127	-0.0299557
Paramacrobiotus	head	stra	in	c(t=1557)	-0.093667	-0.0502558	-0.0965866	-0.135568	-0.135475	-0.111431	-0.0836668	-0.119549	-0.135939	-0.120433	-0.0744774	-0.0284854	-0.00280215	0.0166419	0.0563351	0.113058	0.159527	0.159443	0.0939029	0.0180697	0.0183651	0.0564682	0.0695831	0.0580579	0.0335575	0.0370062	0.0499962	0.0504432	-0.00394953	-0.0724239	-0.0759256	-0.0188861	0.0472201	0.0695873	0.0271205	-0.00927231	-0.00887443	-0.00874184	0.0110632	0.0688808
Paramacrobiotus	head	stra	in	c(t=1558)	0.0556159	0.101867	0.129394	0.10037	0.0720836	0.0340063	0.0244704	0.0181495	-0.00498804	-0.0262679	-0.0397961	-0.0540238	-0.0412307	-0.0147281	0.000251342	0.0496646	0.0390982	-0.0102371	-0.0259527	-0.0619412	-0.0713588	-0.0323635	0.0136916	0.0821528	0.100899	0.0937311	0.0826536	0.0477042	0.0278304	0.0253166	0.0591497	0.0926242	0.0646457	0.00441131	-0.0251844	0.0144644
Paramacrobiotus	head	stra	in	c(t=1559)	-0.172015	-0.153182	-0.0842508	-0.0814673	-0.133641	-0.168477	-0.178048	-0.114395	-0.0473499	-0.0194351	-0.00988047	0.0208789	0.0586159	0.085386	0.0802427	0.0654998	0.0804617	0.0604928	0.0418	0.00232036	-0.0184138	-0.0161793	-0.00957828	0.0598132	0.0670858	0.0298404	-0.00668045	-0.0309547	0.0477979	0.0753521	0.0354461	0.00131031	-0.0192679	-0.0106435
Paramacrobiotus	head	stra	in	c(t=1560)	-0.0771571	-0.0426665	-0.137464	-0.222953	-0.197924	-0.177818	-0.173397	-0.123912	-0.117356	-0.167583	-0.151556	-0.159497	-0.169606	-0.0483458	0.027262	0.0410977	0.0554897	0.0662573	0.0693879	0.0772525	0.0775599	0.0539027	0.0546464	0.0462874	0.0576758	0.0536754	0.00937531	0.0305043	0.0668786	0.0737683	0.0509937	-0.00555105	-0.0342747	-0.0108439	-0.0268364	-0.0822986
Paramacrobiotus	head	stra	in	c(t=1561)	-0.0749684	-0.0418433	-0.0175458	-0.00467201	0.0165799	0.0256341	0.0208984	-0.00439734	-0.0664614	-0.139154	-0.126018	-0.0539737	0.0507682	0.0831573	-0.0220237	-0.109147	-0.17221	-0.0923437	0.0101995	0.034511	-0.0325034	-0.0978884	-0.0700471	0.0132934	0.0874462	0.103559	0.10459	0.0468297	0.0113174	0.0115952	0.0344511	0.0759989	0.0659525	0.0375309	0.0601858	0.0675871
Paramacrobiotus	head	stra	in	c(t=1562)	-0.176498	-0.121583	-0.15962	-0.208463	-0.19564	-0.147058	-0.0460747	0.0266595	0.0437831	0.0560868	0.0674716	0.0771557	0.0779109	0.0563157	0.0486697	0.0344625	-0.00374365	-0.0215532	-0.0141326	0.00720347	0.0252348	0.0111935	-0.0154747	-0.042926	-0.0328391	-0.00938845	0.00652427	-0.00392989	-0.0430068	-0.013993	0.063718	0.0991876	0.0793145	0.00809514	-0.0649361	-0.0899553
Paramacrobiotus	head	stra	in	c(t=1563)	-0.0990122	0.00380247	0.0105038	-0.0357101	-0.0555447	-0.133605	-0.174532	-0.147134	-0.0881638	0.0126801	-0.062688	-0.17398	-0.240225	-0.249448	-0.146196	-0.0547079	-0.0158259	0.0216586	0.0328163	0.0246875	0.0484909	0.0796456	0.0707432	0.0674924	0.0679717	0.065678	0.0848385	0.0964653	0.0499017	-0.0229281	-0.02995	0.0259008	0.0653014	0.00283257	-0.0760053	-0.120575	-0.0687493	0.00201859	0.0191742
Paramacrobiotus	head	stra	in	c(t=1564)	-0.0263184	-0.047911	-0.025933	-0.0168898	-0.0124904	-0.0255169	-0.0314284	-0.0248519	-0.0170956	-0.0112955	-0.0194784	-0.0606258	-0.0789042	-0.0765891	-0.0787335	-0.0679713	-0.0790155	-0.0705147	-0.0417745	-0.0536811	-0.0664307	-0.0591351	-0.0344896	-0.0102303	-0.00435949	0.00386003	0.0245214	0.0820625	0.0858349	0.030094	-0.0246078	-0.0436607	0.0527819	0.109592	0.0940407	0.012718	-0.0135808	-0.0092937	-0.00597077	0.0197425	-0.0349298	-0.158975
Paramacrobiotus	head	stra	in	c(t=1565)	-0.191029	-0.153782	-0.107171	-0.11124	-0.151036	-0.140115	-0.105443	-0.0116522	0.0464089	0.0556599	0.0640486	0.0575563	0.0249736	-0.00947254	-0.022246	-0.0461916	-0.101797	-0.106205	-0.0683322	0.00310717	0.0252061	0.00228365	0.026861	0.0550552	0.03962	-0.0280322	-0.0800296	-0.0882287	-0.0440947	0.0460149	0.0990423	0.085109	0.045681	-9.24e-05	0.00811834	0.0545444	0.0862095	0.083608	0.0534568	-0.00191284	-0.00949536	0.0618712
Paramacrobiotus	head	stra	in	c(t=1566)	-0.0651098	-3.2e-05	0.0342135	0.0467473	0.0357444	-0.0103621	-0.0444172	-0.0451505	-0.0666679	-0.139104	-0.13689	-0.103184	0.00630222	0.0383214	-0.0979629	-0.172127	-0.20685	-0.139906	-0.0335115	0.0108024	0.0254108	0.0374549	0.0420991	0.0360359	0.0344267	0.0232586	-0.00619407	-0.0218983	-0.0164359	0.0200318	0.0495403	0.0488482	0.0276317	-0.0188835	-0.0490915	-0.0369956	0.00939421	0.0985027	0.130104	0.033783	-0.0294321	-0.132261	-0.196416
Paramacrobiotus	head	stra	in	c(t=1567)	-0.00816762	-0.0125609	-0.0157629	-0.00674732	-0.00829871	-0.0267721	-0.0393746	-0.0548358	-0.0561353	-0.0390834	-0.010633	0.0117866	-0.00288756	-0.058693	-0.0972485	-0.100663	-0.0814867	-0.0700126	-0.0837194	-0.0822889	-0.0683538	-0.0359508	-0.00461872	0.021999	0.0349686	0.00724133	-0.0041467	0.0201057	0.0521395	0.0570216	0.0354882	0.0453355	0.0406763	0.0232334	-0.0101613	-0.0135544	0.0277695	0.0421296	-0.0283872	-0.0559742	-0.0228328	0.0360273	0.136089	0.180972	0.190525
Paramacrobiotus	head	stra	in	c(t=1568)	0.0420727	0.0253965	0.0047631	-0.00379688	-0.0281207	-0.0446774	-0.0437692	-0.0374742	-0.0246152	-0.018723	-0.0266308	-0.0744606	-0.121684	-0.127415	-0.0917219	-0.00818494	0.0183621	-0.00125915	-0.0302197	-0.0430053	-0.0247743	-0.0153635	-0.0127812	-0.0108583	-0.00438427	0.00163415	0.00287923	0.013228	0.0158763	0.00566205	0.0147446	0.0293164	0.0258772	0.014574	0.0107375	0.0263102	0.0511293	0.0368846	0.0065534
Paramacrobiotus	head	stra	in	c(t=1569)	-0.0769724	0.0159898	0.0461337	0.0432133	0.058353	0.0185268	-0.0393709	-0.100985	-0.114272	-0.0463262	0.000836973	0.0470043	0.00330875	-0.0691164	-0.093838	-0.0688815	0.00776432	-0.014926	-0.070419	-0.0970493	-0.120441	-0.053724	-0.0144676	-0.00640172	0.00549145	0.00745835	0.00185317	0.00476158	-0.00437378	-0.0247538	-0.0436531	-0.041329	0.0158456	0.0424341	0.0491769	0.0271772	-0.0118507	0.0275294	0.0698923	0.0596369	0.0203429	-0.0411255	-0.0655859	-0.04447
Paramacrobiotus	head	stra	in	c(t=1570)	-0.0646705	0.0689031	0.173308	0.19856	0.137449	0.0746404	-0.0194691	-0.0591818	0.0204602	0.0315632	-0.0297779	-0.1128	-0.19312	-0.128935	-0.0527464	0.00683528	-0.00727345	-0.126457	-0.215787	-0.244627	-0.173573	0.0171348	0.113065	0.0867203	0.0208461	-0.0278515	-0.0214595	0.00617127	0.0118093	0.0129097	0.00843718	0.00329272	-0.0329508	-0.0691612	-0.122927
Paramacrobiotus	head	turn	out	c(t=1942)	-0.049232	0.0424829	0.0469301	0.0241288	0.0261903	0.0149155	0.0279221	0.0391969	0.0465161	0.00855481	-0.0148769	0.052499	0.106429	0.103954	-0.0204528	-0.102063	-0.0533346	0.0575544	0.0859573	0.0331574	-0.0113471	-0.0159158	0.0182781	-0.0319445	-0.0841226	-0.103325	-0.0484232	0.00968789	0.00162198	0.0154606	0.0498632	0.0097591	-0.055828	-0.109558	-0.109829	-0.00247559	0.0372217	0.055936	0.077385	-0.00121836	-0.0282907	-0.0653063	-0.0962384	-0.10671	-0.0600074
Paramacrobiotus	head	turn	out	c(t=1943)	0.0538544	-0.069378	-0.110626	-0.0397946	0.00518309	0.0105123	-0.00903967	-0.0475502	-0.0427747	-0.0173794	-0.0482947	-0.0746414	-0.0126942	0.0660296	0.116169	0.0891219	0.0201123	-0.0299081	-0.023984	0.0289562	0.0314272	0.0303405	0.0215862	0.0112291	0.0355484	0.036206	0.0257345	0.0262946	0.0116474	0.02226	0.0124148	-0.0267435	-0.043401	-0.0508774	-0.0220041	-0.00650689	-0.0439417	-0.0648027	-0.0421598	-0.00957092	0.0346525	0.0409247	0.0193564	-0.0186727
Paramacrobiotus	head	turn	out	c(t=1944)	-0.215739	-0.126582	-0.00442967	0.108011	0.0922295	0.0784221	-0.0149274	-0.179705	-0.213531	-0.208008	-0.151984	-0.0667257	-0.00342845	0.053855	0.056912	0.0295219	-0.0310239	-0.051236	0.00214923	0.0486749	0.0751932	0.0535686	-0.0493152	-0.0246215	0.00744152	0.0132992	0.030721	-0.0276858	-0.0174947	0.01789	0.0147051	-0.00601582	-0.0466388	-0.0477092	-0.0018069	-0.0136688	-0.0524119	-0.0242894	-0.0116327	0.0259867	0.0444379	0.00948137	-0.0162534	-0.0289909	-0.0546354
Paramacrobiotus	head	turn	out	c(t=1945)	0.136479	0.0200583	-0.0834428	-0.0787784	-0.0705941	-0.0278255	0.0265233	0.0139111	0.00466159	-0.000953628	-0.010758	-0.0259369	-0.0328469	-0.0375972	-0.0315445	-0.00996805	0.0225336	0.0252764	-0.00901217	-0.057532	-0.0615263	0.000397042	0.0335072	0.0344996	0.00820908	-0.0437686	-0.0634877	-0.0778978	-0.0333469	0.0268924	0.0629066	0.0350411	-0.0196154	-0.0266571	0.00322998	-0.000606642	-0.0187102	-0.0198558	-0.0221156	0.00994145	0.0151238	0.00627464	-0.020034	-0.0820879	-0.147301
Paramacrobiotus	head	turn	out	c(t=1946)	-0.0474255	-0.0214093	-0.0118804	-0.00593141	0.00529271	0.011164	0.00918912	0.00210254	0.001946	-0.00384058	-0.0170487	-0.0272113	-0.0322413	-0.0107214	0.0185672	0.0310851	0.0105726	-0.00339051	-0.0101615	-0.0271913	-0.0218741	-0.0240105	-0.0190041	0.0205768	0.0662625	0.0868922	0.0985331	0.0221977	-0.0699087	-0.10544	-0.0878566	-0.0918083	-0.119625	-0.0817728	-0.00192789	0.10241	0.105809	0.0121381	-0.0626491	-0.0487008	-0.0226401	0.0215342	0.0804347	0.0219946	-0.0884156
Paramacrobiotus	head	turn	out	c(t=1947)	-0.147179	-0.136442	-0.141402	-0.100813	-0.0558848	-0.00701356	0.0213264	0.0351025	0.0660588	0.0138233	-0.0328219	-0.0831533	-0.0851688	-0.0527159	-0.022008	0.0681341	0.0731269	-0.00866996	-0.100011	-0.187648	-0.12291	0.0525999	0.152173	0.0828929	0.0204987	-0.0155443	-0.0825362	-0.0839799	-0.00195576	0.0795573	0.0808638	0.0764088	0.00622781	-0.113931	-0.126283	-0.0446707	0.00537326	0.030346	-0.00576791	0.0116756	0.0428323	0.0235334	0.00758587	0.0193045	0.0789875
Paramacrobiotus	head	turn	out	c(t=1948)	-0.164323	-0.0539821	-0.0446198	-0.0731333	-0.0592029	-0.0378986	0.00403819	-0.00467284	-0.0790357	-0.120692	-0.0790904	0.0173084	0.0306471	0.00161076	-0.0259357	0.0163961	0.0332767	-0.0719664	-0.134788	-0.105416	-0.0331544	0.0647977	0.0767572	-0.0177707	-0.052029	-0.030808	-0.00290934	0.0708837	0.107908	0.0279867	-0.0876909	-0.146499	-0.11981	-0.043139	0.105716	0.0837352	0.00509308	-0.0276672	-0.0104556	0.0148533	0.00679162	-0.0191991	-0.00107574	-0.00037582	0.00164931
Paramacrobiotus	head	turn	out	c(t=1949)	-0.0663663	-0.0321872	0.0340559	0.0784957	0.0544983	0.0177922	0.0310246	0.0472313	0.0706693	0.020515	-0.0202338	-0.0152892	-0.0198344	-0.04066	-0.0630008	-0.0215139	0.0150575	0.0281429	0.0437015	0.00323812	-0.0608837	-0.120317	-0.170234	-0.0297974	0.0607317	0.0908528	0.113048	0.040745	-0.033598	-0.0588949	-0.120264	-0.100536	-0.0433966	-0.0122015	0.104464	0.122343	0.068683	0.0631154	0.0746685	-0.031773	-0.139495	-0.0943626	-0.0852238	-0.024305	0.0765823
Paramacrobiotus	head	turn	out	c(t=1950)	0.109788	0.177874	0.115988	0.00419161	-0.0350056	-0.106433	0.0026182	0.147778	0.128382	0.0472422	-0.0746646	-0.124435	-0.0454444	-0.0171746	-0.0178834	0.0127787	0.0231296	0.00264774	-0.0452649	-0.0970098	-0.103341	-0.0517687	-0.0557728	-0.0545601	-0.0210102	0.0402788	0.0714538	0.0565143	-0.00263347	-0.00665016	-0.000391741	-0.00354758	-0.00817578	-0.00934408	-0.0241794	-0.0143401	0.00769523	0.0149441	0.0330994	0.0416153	0.0680885	0.0181104
Paramacrobiotus	head	turn	out	c(t=1951)	-0.0838192	0.0556552	0.150089	0.156565	0.135356	0.107399	0.0867826	0.0903089	0.0608826	-0.0144192	-0.111601	-0.148794	-0.128457	-0.095431	-0.0340046	0.0016267	0.0293757	0.0601607	0.0349276	0.0211569	0.0286194	0.0205085	0.0063665	-0.0720821	-0.146145	-0.131195	-0.128879	-0.0958572	0.0391132	0.0957714	0.139447	0.138468	0.0408158	-0.0662792	-0.110797	-0.104971	-0.0552659	-0.0300053	0.0242663	0.0732173	-0.0338023	-0.11777	-0.190331	-0.262225	-0.112117
Paramacrobiotus	head	turn	out	c(t=1952)	-0.0377565	0.0202896	0.0141616	0.0203915	0.0563956	0.0652353	0.0453214	0.0444661	0.0893428	0.135235	0.138861	0.0833628	0.053772	0.0442236	-0.00443341	-0.0770252	-0.0959745	-0.0258961	0.0339927	0.0291917	-0.0468305	-0.0893914	-0.0698178	-0.082359	-0.0806811	-0.0625194	-0.0397873	0.021691	0.0420841	-0.0042321	-0.0475473	-0.0740446	-0.0536261	-0.0261565	-0.0338333	-0.0455413	-0.0826434	-0.147805
Paramacrobiotus	head	turn	out	c(t=1953)	-0.12596	-0.0262598	0.000630083	0.00661687	0.050434	0.0719575	0.080385	0.0589609	0.0153866	-0.00722235	-0.0056801	0.0379776	0.0903333	0.0860078	0.00710361	-0.0912322	-0.15216	-0.123397	-0.0579474	0.0182822	0.0562925	0.0543035	0.041403	0.0183003	0.0235675	0.000760826	-0.0408706	-0.102139	-0.200599	-0.193988	-0.0775361	-0.0119448	0.0899712	0.10034	0.0406007	0.0279277	-0.0511796	-0.112523	-0.185676	-0.171274
Paramacrobiotus	head	turn	out	c(t=1954)	0.0435055	0.0779184	0.17098	0.18502	0.142946	0.0700101	0.00733005	0.0212302	0.0374291	0.0416246	0.0285117	-0.043262	-0.0553606	-0.0329209	-0.056446	-0.0542279	-0.0247703	0.013974	0.032435	0.00495552	-0.0409432	-0.0594289	-0.027391	-0.0244133	-0.0288812	-0.0344534	-0.0204396	0.0110257	0.0370627	0.0604082	0.0355124	-0.0423622	-0.0833561	-0.0688177	-0.0178944	0.0020056	-0.00216616	0.0138119	0.0243927	0.0453959	-0.00432116	-0.0508486
Paramacrobiotus	head	turn	out	c(t=1955)	-0.00188026	0.00730028	0.0121117	0.0165639	0.0436813	0.0743344	0.0698886	0.0707728	0.1153	0.120729	0.0919141	0.0545089	0.05673	0.0998549	0.103847	0.0623254	-0.015518	-0.0746375	-0.112967	-0.0786326	-0.0226296	-0.0113231	-0.0413391	-0.0931113	-0.0737391	-0.0274211	-0.00633521	0.0138425	0.00577399	-0.0255414	-0.0140411	0.0159635	0.0887467	0.171862	0.105251	0.0180931	-0.097225	-0.175843	-0.183529	-0.0768362	-0.0264772	-0.00385869	0.0164241	0.0789191	0.101645
Paramacrobiotus	head	turn	out	c(t=1956)	0.0358478	0.0551172	0.0729277	0.0453876	0.0304677	0.0297703	0.0405224	0.0659986	0.0667547	0.0598719	0.0664223	0.0682203	0.0656614	0.0640458	0.0486213	0.00954638	-0.025944	-0.0470018	-0.0571768	-0.0582931	-0.0869633	-0.128695	-0.0956706	-0.0411536	-0.000498979	0.0125498	-0.0024338	0.0378583	0.0658701	0.0447525	-0.0099373	-0.0501309	-0.0312588	0.0184742	0.0315463	0.0177609	-0.0164105	-0.0245595	0.0108701	0.0395032	0.065875
Paramacrobiotus	head	turn	out	c(t=1957)	0.110182	0.0628392	0.018003	-0.0162236	-0.0472002	-0.060714	0.00333616	0.0315205	0.0651537	0.0932907	0.0905204	0.0999056	0.0775389	0.0369701	0.015547	-0.00442551	-0.0272031	-0.0315619	-0.0280491	-0.0556278	-0.0641809	-0.0364608	-0.0031381	0.0219454	-0.0124477	-0.0972221	-0.157612	-0.0614157	0.0242626	0.0159226	-0.0327117	-0.0888022	-0.0706327	0.000570114	0.0836473	0.0786042	0.0530162	-0.0202435	-0.0817745	-0.162562	-0.139037	-0.0216539
Paramacrobiotus	head	turn	out	c(t=1958)	0.0556163	0.0429966	0.0197739	0.0186688	0.000227419	-0.0156205	0.0124411	0.0667307	0.122032	0.096662	0.0262634	-0.0452864	-0.0684181	-0.000412057	0.0305432	0.0470369	0.0504636	0.0302758	0.00135517	-0.0383598	-0.0722968	-0.0795007	-0.0329093	0.0204451	0.0526529	0.0300109	-0.0166571	-0.00513788	0.0235186	0.0187038	0.0105132	-0.00205044	0.0180083	0.0584332	0.0655192
Paramacrobiotus	head	turn	out	c(t=1959)	-0.180272	0.0921239	0.130918	0.0544796	0.0595018	-0.000516729	-0.0445598	-0.0439494	-0.0840955	-0.0420687	0.0205459	0.0335062	0.0330934	0.0170253	0.0266411	0.0268762	0.00894718	-0.0161843	-0.0188367	0.01108	0.0214249	0.0274215	0.0596169	0.103815	0.0725615	-0.0536911	-0.1696	-0.182891	-0.0399265	0.0457974	0.0478977	-0.000910415	-0.0586503	-0.0604142	-0.032249
Paramacrobiotus	head	turn	out	c(t=1960)	0.0435637	-0.00133811	-0.0444368	-0.111968	-0.130139	-0.0605464	0.0310347	0.040875	0.00849199	-0.0102293	-0.0552227	-0.0576952	-0.0614256	-0.0936467	-0.0365796	0.0217327	0.0515082	0.0761719	0.086206	0.0362736	-0.0362597	-0.0656502	-0.0552033	-0.000388915	0.00992437	-0.0449763	-0.0889264	-0.123416	-0.0423736	0.0303571	0.0554677	0.0455038	0.0225509	0.0316717	0.0438066	0.0228182	-0.0122934	-0.0279593	-0.041087	-0.0208217	0.0135617	0.0284286	0.0609894	0.101429
Paramacrobiotus	head	turn	out	c(t=1961)	-0.0527306	-0.0245111	-0.0207948	-0.0130586	-0.00239893	0.00718772	0.0113865	0.0141052	0.0288148	0.0403508	0.0375252	0.0204858	0.00668463	0.0016096	-0.00565014	-0.00859162	0.0002617	0.0104163	0.0151995	-0.0140026	-0.0625672	-0.0726749	-0.0424012	-0.0401161	-0.091038	-0.111626	-0.0361084	0.0748617	0.15234	0.102424	0.0374721	0.0170891	0.0268276
Paramacrobiotus	head	turn	out	c(t=1962)	-0.158625	-0.0563395	-0.0240288	-0.0529802	-0.0852821	-0.148201	-0.164565	-0.141072	-0.100901	-0.0700833	-0.0576774	-0.0433176	-0.0260899	-0.0163642	-0.0113704	-0.00531166	0.00511876	0.0190821	0.0164269	0.0114494	0.00295093	-0.00238704	-0.0132239	-0.0161795	0.042633	0.175399	0.193875	0.0625827	-0.0269078	-0.0436606	0.0708252	0.16302	0.226732	0.0904028	0.0109509	0.17024
Paramacrobiotus	head	turn	out	c(t=1963)	-0.0423262	-0.0349971	-0.0950535	-0.0687112	-0.0252095	0.00116538	0.0374173	0.0040181	-0.0116989	0.00129057	0.0199553	0.0657989	0.0573543	-0.0018958	-0.0434361	-0.0781491	-0.0402049	-0.00647735	0.00255225	0.0119933	0.010604	-0.00249006	-0.00287549	-0.000935303	0.000895674	0.0295092	0.0421029	0.0546468	0.049272	0.0318609	0.0355963	-0.00564833	-0.0352663	-0.0384609	-0.00364283	0.00219221	-0.003669	-0.0632893	-0.151905
Paramacrobiotus	head	turn	out	c(t=1964)	0.253503	-0.0738923	-0.138804	-0.101382	-0.0824254	-0.0351339	-0.00119136	-0.00521787	-0.00666485	-0.0080123	-0.0158963	-0.0261907	-0.0245271	-0.012143	-0.00675545	-0.0167833	-0.0269788	-0.0262184	-0.0118231	-0.00404073	-0.000346957	-0.00416249	0.00862383	0.0371303	0.0462506	0.0166875	0.000722831	0.0212126	0.0319724	-0.0466937	-0.0795635	-0.0898485	-0.0781813	-0.00659942	0.0278381	0.117106	0.146535	0.0377272	-0.0506193	-0.0681207	-0.0627387	-0.0357674	-0.069415	-0.0754398	0.00668678
Paramacrobiotus	head	turn	out	c(t=1965)	0.0346007	-0.0413336	-0.0580734	-0.052626	-0.0526297	-0.0454204	-0.0360909	-0.013171	0.0177641	0.0538817	0.031594	-0.0332007	-0.108238	-0.0984572	-0.0306813	0.0410298	0.0880902	0.0522886	0.0277359	-0.00662847	-0.026414	-0.0214358	-0.0335095	-0.029368	-0.00955495	0.00799507	0.0354925	0.0448853	0.0686049	0.0818155	0.0669249	-0.0579537	-0.155006	-0.155111	-0.0872539	-0.0595895	-0.0777905	-0.0940544	-0.0616553	0.0239306	0.0704012	0.0760887	0.0739807	0.0767493	0.0567173
Paramacrobiotus	head	turn	out	c(t=1966)	0.0302532	-0.0576551	-0.119554	-0.0805537	-0.013411	0.0474643	0.0717527	0.0177599	-0.0316507	-0.0464793	-0.0392861	-0.0523407	-0.0749238	-0.107983	-0.117562	-0.087842	-0.0543971	-0.0228218	-0.00343696	0.0153947	0.0204113	0.0212685	0.0260752	0.0369193	0.0377234	-0.00014712	-0.0324793	-0.0258062	-0.0164055	-0.0596826	-0.0199861	0.018914	0.0229522	0.0148308	-0.0497498	-0.039915	0.0611622	0.106385	0.0263402	-0.101931	-0.19434	-0.277189	-0.248146	0.0129741
Paramacrobiotus	head	turn	out	c(t=1967)	-0.0012642	0.0137867	0.012979	0.0324009	0.0905912	0.12531	0.119678	0.0797974	0.0432131	0.0263927	0.00810665	-0.0113143	-0.0487683	-0.0712471	-0.0799465	-0.0629279	-0.0260468	-0.0347465	-0.0411663	-0.0353276	-0.0411098	-0.038469	-0.0226774	-0.0307177	-0.0333304	1.67e-05	0.0387377	0.0342313	-0.0107983	-0.0738682	-0.0497573	0.000977502	0.028567	0.030175	0.0458587	0.0416863	0.02433	-0.0216316	0.0121428	0.0927603	0.0619649	0.00309677	-0.0442544	-0.147035	-0.126302
Paramacrobiotus	head	turn	out	c(t=1968)	-0.0825777	-0.029006	0.020877	0.041039	0.0315574	0.0480571	0.0574568	0.0925662	0.158854	0.16409	0.152076	0.108769	0.0646926	0.0529648	0.0305046	0.00784634	-0.0133834	-0.0557102	-0.0944426	-0.118293	-0.0386823	0.0236332	0.0908234	0.104525	0.00447364	-0.0454607	-0.0884766	-0.0494324	0.0698774	0.05039	-0.0357034	-0.127819	-0.197728	-0.105643	-0.015252	0.033085	0.0544891	0.0210719	0.010481	0.0123914	0.00957752	0.000821863	-0.0276607	-0.0379016	-0.0241883
Paramacrobiotus	head	turn	out	c(t=1969)	0.0513876	-0.0259632	-0.021575	-0.0154659	-0.0108167	-0.00556027	0.00342483	0.00358289	0.0165252	0.0697043	0.113862	0.0828595	0.0305767	-0.0297496	-0.0673807	-0.0445194	0.0396568	0.0981269	0.133896	0.0895131	-0.00713367	-0.0426906	-0.0306082	-0.00740038	0.0149643	0.00447899	-0.0239817	-0.0256654	-0.0277598	-0.052959	-0.0835439	-0.0732682	-0.00735372	0.0180395	-0.0143746	-0.0448785	-0.016964	0.0671031	0.0611954	-0.0194638	-0.120089	-0.169664	-0.156305	-0.0445319
Paramacrobiotus	head	turn	out	c(t=1970)	0.0370987	0.348437	0.502239	0.426628	0.300247	0.126022	0.0410105	0.109344	0.154507	0.125093	0.0569022	-0.00349567	-0.0232729	-0.0283616	-0.0187893	0.0183512	0.0255913	0.00843399	-0.0207598	-0.0464819	-0.0289076	-0.0120981	-0.00761702	0.0460093	0.0411209	-0.0586723	-0.066196	-0.031006	0.051179	0.112065	-0.0048182	-0.0905802	-0.0634776	-0.0713297	-0.0582948	-0.0434791	-0.0293552	0.0185189	-0.0095877	-0.0299117	-0.0105195	-0.0127447	-0.0079548	-0.0443096	-0.0308476
Paramacrobiotus	head	turn	out	c(t=1971)	0.0624006	0.0771443	0.12139	0.143567	0.119539	0.0524365	-0.00205291	-0.0456082	0.00639395	0.0970138	0.148147	0.202394	0.198154	0.159384	0.119077	0.0676905	0.0215449	-0.0169686	-0.0353242	-0.054316	-0.0454172	-0.0194155	0.0035901	0.00438906	-0.0238609	-0.0541194	-0.0437375	-0.00237047	-0.0195686	-0.0840797	-0.0471256	-0.0317809	0.0152804	0.125381	0.0763549	0.0116745	0.0314225	-0.0274496	-0.056172	-0.0451962	-0.0630904	-0.0459484	-0.0244212	-0.0485075	-0.0497986
Paramacrobiotus	head	turn	out	c(t=1972)	0.0278842	-0.00170153	-0.00244407	0.0150567	0.0304183	0.0338481	0.021171	0.0215465	0.0464807	0.103011	0.126288	0.039327	-0.0306806	-0.0537649	-0.010993	0.0501459	0.115081	0.100663	0.0814072	0.0678557	0.0359307	0.00677648	-0.00796381	-0.00567933	0.0183696	0.0150257	-0.00930861	-0.0342197	-0.050908	-0.026396	-0.00542423	-0.00260401	-0.0169615	-0.0197302	0.0211585	0.0926882	0.0976562	0.0315455	-0.0334829	-0.0791455	-0.0537449	-0.0246296
Paramacrobiotus	head	turn	out	c(t=1973)	0.107149	0.221883	0.301385	0.310944	0.322003	0.246977	0.186534	0.141741	0.121174	0.100353	0.062992	0.0520982	0.0380145	0.00224121	-0.0289011	-0.0271782	0.0245758	0.0594797	0.0446986	0.00978458	-0.026009	-0.0464323	-0.0459499	-0.0417968	-0.0188349	0.00494418	0.0208763	0.0128253	-0.0235977	-0.0232941	-0.0104662	0.0140168	0.0616715	0.0901984	0.0671143	0.0857519	0.036877	-0.100804	-0.153024	-0.172268	-0.0875409	0.0443918	0.0641131	-0.0219162	-0.114212
Paramacrobiotus	head	turn	out	c(t=1974)	-0.0148231	-0.0397962	-0.0478544	-0.00213544	0.0808806	0.145383	0.122952	0.0471263	-0.0351227	0.0830127	0.215078	0.237049	0.16711	-0.00829407	-0.0385425	0.0369571	0.119415	0.121446	0.0572725	0.00416388	-0.00766366	-0.00691574	-0.00481546	-0.0106562	-0.0221502	-0.0139926	0.0075389	0.00355563	-0.0220627	-0.0382212	-0.0393244	-0.00774367	0.0221594	0.0658402	0.129602	0.0692189	-0.0146726	-0.0847273	-0.144923	-0.0938088	-0.0297957	-0.00843802	-0.0219636	-0.0296102	-0.12553
Paramacrobiotus	head	turn	out	c(t=1975)	0.0834149	0.101339	0.0997641	0.15525	0.213505	0.202654	0.131274	0.00624819	-0.00692127	0.0995857	0.17569	0.189293	0.0933538	-0.00998438	-0.0403349	-0.00305179	0.0343071	0.0638815	0.0879681	0.0206317	-0.0457721	-0.0439653	-0.0468717	0.0123585	0.0480114	0.0134615	0.0109905	0.0225835	0.0103138	-0.0244749	-0.0751645	-0.0475417	-0.00586467	0.0340695	0.0380606	-0.0265067	-0.0672646	-0.0740296	-0.0186373	0.0310655	-0.0221225	-0.0543704	-0.16678	-0.234814
Paramacrobiotus	head	turn	out	c(t=1976)	0.0289187	0.0584977	0.131743	0.150919	0.14936	0.162645	0.140057	0.140565	0.150926	0.157903	0.161831	0.139067	0.0949166	0.0691772	0.052397	0.0353521	0.0187173	0.0131523	0.0108419	-0.00960389	-0.0222331	-0.0111131	0.00300658	-9.54e-05	-0.030656	-0.0413542	0.00682169	0.0714928	0.0640854	0.0197712	0.00832581	0.00845132	0.0121241	-0.0144683	-0.0550396	-0.0495607	-0.0701419	-0.0599997	0.0075551	0.0340198	0.00521555	-0.0405743	-0.0570339	-0.0189306	0.00057234
Paramacrobiotus	head	turn	out	c(t=1977)	-8.13e-05	-0.0853876	-0.0584777	-0.0155804	-0.00308906	0.0248131	0.0117739	0.00140854	0.0168849	0.0685692	0.102347	0.088532	0.01238	0.000377661	0.0816481	0.150236	0.198358	0.122697	0.0313291	-0.011449	-0.0141515	0.00715473	0.0145505	0.0127043	0.01998	-0.0236836	-0.102016	-0.0927956	-0.048122	0.0173547	0.0618526	0.00502213	0.0229232	0.09052	0.0830788	0.0158335	-0.102218	-0.0994192	-0.017548	0.0204686	0.0505452	-0.0296906	-0.0592727	-0.0601447
Paramacrobiotus	head	turn	out	c(t=1978)	-0.000109162	-0.0818779	-0.100713	-0.0539097	0.010202	0.0282426	0.0681503	0.0615116	0.0308083	0.0410426	0.0206451	0.0315188	0.0385604	0.0390676	0.0612595	0.0806972	0.123995	0.0999925	0.0596281	0.036769	0.0320357	0.0493633	0.0489729	-0.0494151	-0.158645	-0.128625	-0.062033	0.0432261	0.0962992	0.00665089	-0.015678	0.009167	0.0310574	0.0299164	0.0162045	-0.00074866	-0.0304258	-0.0503059	-0.0114509	0.0642965	0.136052	0.166733	0.0903102
Paramacrobiotus	head	turn	out	c(t=1979)	0.0317009	0.0505742	0.0522528	0.0458243	0.0461887	0.0458078	0.0766373	0.112711	0.104064	0.0747143	0.057878	0.118887	0.203709	0.203636	0.132771	0.0412711	0.00652286	0.0156907	0.0287311	0.0325662	0.0267273	0.00980933	-0.0192569	-0.0318788	-0.0200558	-0.00263488	0.0141147	0.00843961	0.0108495	-0.00239859	-0.0167904	0.00387532	0.0544904	0.125103	0.0903875	-0.00643069	-0.0784677	-0.101849	-0.0767574	-0.0659205	-0.058216	-0.0317675	-0.0201966	-0.0436728	-0.0813326
Paramacrobiotus	head	turn	out	c(t=1980)	-0.093808	-0.0405608	-0.0113891	-0.00107513	0.00434899	0.00328484	-0.0125096	0.0129489	0.0818618	0.0708899	0.0535604	0.0148447	-0.0578913	-0.0296891	0.0898702	0.152155	0.189575	0.144423	0.0434987	0.0268052	0.0391897	0.0530111	0.047139	0.0346338	0.0371599	-0.0119291	-0.0286319	-0.0163062	0.000737161	0.0116555	-0.00395727	-0.00810278	0.00931915	0.021953	-0.0021423	-0.012031	-0.00933265	-0.0334617	-0.0299628	-0.0834568	-0.138122
Paramacrobiotus	head	turn	out	c(t=1981)	-0.0270994	-8.85e-05	0.0168261	0.0469371	0.0990635	0.0960574	0.0640833	-0.0103625	-0.0236501	0.0417873	0.0783775	0.102842	0.0762619	0.0471547	0.0446239	0.0447	0.0484233	0.0724939	0.0852907	0.0692621	0.0300682	0.0181945	0.0306599	0.0732799	0.101552	0.0647046	0.00924925	-0.040637	-0.0796943	-0.0976339	-0.0780717	-0.0404674	0.00150526	0.113918	0.118461	0.0674214	-0.0329503	-0.0736402	-0.132329	-0.247104
Paramacrobiotus	head	turn	out	c(t=1982)	-0.16312	-0.255222	-0.186549	-0.00440232	0.0475373	0.0714928	0.0616047	-0.010877	0.0451778	0.0818007	0.0490288	0.0282452	0.0702326	0.0760039	0.0488691	0.00387225	-0.0446737	0.0185953	0.0800296	0.0778951	0.10506	0.0635867	0.0716449	0.101786	0.0424089	0.0174835	0.0407957	0.0636275	0.0532564	-0.00792157	-0.0514885	-0.0130732	-0.00371341	-0.023892	-0.0388554	-0.016286	0.0142794	0.00948243
Paramacrobiotus	head	stra	out	c(t=0)	0.0776263	-0.103017	-0.154074	-0.111238	-0.0707263	-0.00586142	0.0187291	0.010059	-0.00299235	-0.00303592	0.0102295	0.0318113	0.0557684	0.0713666	0.0472246	0.00613749	-0.000890181	-0.00375978	-0.0221884	-0.0908301	-0.123669	-0.0838598	-0.0200433	-0.00651909	-0.0316296	-0.0353308	-0.0197434	-0.0356582	-0.0648911	-0.0752515	-0.0557961	-0.0230123	-0.0196141	-0.0276869	-0.0237123	-0.00902332	-0.015537	-0.03949	-0.0483579	-0.0439974	-0.0438841	-0.0545005	-0.0314976	-0.0109	-0.00248613
Paramacrobiotus	head	stra	out	c(t=1)	-0.0128657	-0.0309215	-0.16665	-0.25951	-0.285609	-0.233381	-0.108049	-0.0244072	-0.00970959	-0.0100802	-0.00649989	-0.00572774	-0.0392848	-0.0639268	0.0158989	0.0824518	0.0726305	0.0561704	0.00154342	-0.092389	-0.060663	0.0189709	0.111816	0.120627	0.0878786	0.0180545	-0.0674964	-0.0755917	-0.116269	-0.169891	-0.113141	-0.0507905	0.0105835	0.0833501	0.0518364	-0.00875249	-0.0439171	-0.0954587	-0.0941101	-0.0836111	-0.0709509	-0.032723	-0.00672166	-0.000488852	-0.00281218
Paramacrobiotus	head	stra	out	c(t=2)	-0.367088	-0.412011	-0.405779	-0.379834	-0.315254	-0.179695	-0.0939448	-0.049596	-0.0499923	-0.124286	-0.173793	-0.185559	-0.130498	-0.0550437	-0.001972	0.0144357	0.0143289	0.00195191	0.00276612	0.0173842	0.0339033	0.0497077	0.0374591	0.0225673	0.00768751	0.00442007	0.00954185	0.00435168	0.00149767	-0.0168957	-0.0505626	-0.0656084	-0.0590835	-0.0317595	-0.0131335	-0.017344	-0.0363901	-0.0604752	-0.0726982	-0.0630109	-0.0174721	0.02358	0.0139198	-0.0392387	-0.085968
Paramacrobiotus	head	stra	out	c(t=3)	-8.54e-05	0.0994602	0.0620753	0.0781943	0.111508	0.0287122	-0.103401	-0.25911	-0.335783	-0.26072	-0.207292	-0.151691	-0.108131	-0.119405	-0.0880262	-0.0912888	-0.115122	-0.0611038	-0.0362354	-0.000895912	0.0166745	0.00511089	-0.0133359	-0.00738435	0.0337363	0.0645356	0.0579348	0.0295363	0.00750058	0.00888154	0.0115413	0.00149887	-0.0150159	-0.0295963	-0.0312503	-0.0316626	-0.0365703	-0.0480447	-0.0478575	-0.0319061	-0.0203552	-0.0107945	-0.00687583	-0.0280153	-0.0562385
Paramacrobiotus	head	stra	out	c(t=4)	0.119351	0.024947	-0.108076	-0.163742	-0.181599	-0.130482	-0.0455163	-0.0216579	-0.0404706	-0.0525009	-0.0495225	-0.0120356	0.0247378	-0.037603	-0.130481	-0.136577	-0.109211	-0.0401458	0.00389462	-0.0134263	0.0249804	0.0237377	-0.0263758	-0.102964	-0.165692	-0.118222	-0.0587188	-0.000341062	0.0184078	0.0211101	0.0283909	0.0240647	0.017479	0.0134306	0.00994332	-0.00151923	-0.0221667	-0.0369994	-0.0521928	-0.0810043	-0.0514995	-0.0182421	-0.00253037	0.0326012	0.0389138
Paramacrobiotus	head	stra	out	c(t=5)	-0.177397	-0.221319	-0.238062	-0.179388	-0.146782	-0.13312	-0.164875	-0.185284	-0.140456	-0.0864559	-0.0740183	-0.0735297	-0.0680213	-0.0402449	-0.0156113	-0.0217501	-0.0334245	-0.0430408	-0.0464784	-0.0193479	0.0321327	0.0459011	-0.00567818	-0.0714442	-0.106964	-0.110096	-0.0615279	-0.0174729	0.0073268	0.0783086	0.0366137	-0.0281547	-0.0444999	-0.0695734	-0.0360771	-0.00414812	-0.00808916	-0.00314173	-0.000585285	-0.000935026	-0.0108523	-0.014692	-0.011546	-0.00935034	-0.0143325
Paramacrobiotus	head	stra	out	c(t=6)	0.00935928	0.00468364	0.00157079	0.0611216	0.0801689	0.0660013	0.0267251	-0.0334704	-0.0640929	-0.0964673	-0.121724	-0.15463	-0.167296	-0.169558	-0.172133	-0.185773	-0.203586	-0.124824	0.0384589	0.0749748	0.0349297	-0.0167132	-0.101674	-0.149968	-0.0910887	-0.0194463	0.0315831	0.0399569	0.0087614	-0.0119854	0.00304983	0.0213954	0.00911587	-0.0105264	-0.0166443	-0.0008965	-0.00843197	-0.0225246	-0.0349154	-0.0257936	-0.0131996	-0.0225519	-0.0370963	-0.0444716	-0.0342947
Paramacrobiotus	head	stra	out	c(t=7)	-0.0223667	-0.0448112	-0.105803	-0.113524	-0.06561	-0.0195274	0.0182334	-0.00258684	-0.0449522	-0.0613813	-0.0852207	-0.108053	-0.100925	-0.0969317	-0.0802875	-0.0727252	-0.0675214	-0.0642697	-0.097339	-0.102909	-0.0893223	-0.0649651	-0.0631113	-0.0834219	-0.0883464	-0.0712513	-0.0293808	0.00240902	0.0177832	0.0172411	0.0023726	-0.00874555	0.00533291	0.0219135	0.0257073	0.00957273	-0.00814631	-0.0037924	0.00700025	0.00101641	-0.0154068	-0.0295561	-0.0355936	-0.0269478	-0.0298301
Paramacrobiotus	head	stra	out	c(t=8)	0.021956	0.143046	0.186925	0.143752	0.108213	0.082597	0.0771187	0.0484745	0.0168877	-0.0343979	-0.0729519	-0.0863304	-0.135551	-0.186266	-0.163576	-0.109415	-0.0518618	-0.0517293	-0.0846867	-0.0842658	-0.0810083	-0.057315	-0.0593561	-0.0620586	-0.0347974	-0.0165262	-0.0256452	-0.0427509	-0.0493652	-0.0416462	-0.0238848	-0.0127225	-0.00628738	0.00230273	0.00435511	-0.00438224	-0.00864339	-0.0111654	-0.0145942	-0.00935661	0.00799913	0.013511	-0.00795335	-0.040047	-0.0521811
Paramacrobiotus	head	stra	out	c(t=9)	0.00781541	0.0806315	0.0991622	0.0146428	-0.021739	-0.0313017	0.0357393	0.106441	0.0699704	0.0135778	-0.0453982	-0.0751359	-0.0605749	-0.0563469	-0.0778912	-0.101356	-0.100737	-0.0614408	-0.011243	-0.0183343	-0.0780038	-0.107362	-0.0903651	-0.0543907	-0.0347221	-0.0376851	-0.0560246	-0.0609281	-0.0605949	-0.0541688	-0.0369842	-0.0176875	-0.0157473	-0.0117616	-0.00206438	0.0105394	0.00323084	-0.0239121	-0.0283734	-0.0157074	0.0113604	0.0115841	-0.0291505	-0.0353919	-0.0141988
Paramacrobiotus	head	stra	out	c(t=10)	0.0769398	0.0816519	0.0928605	0.0756412	0.0869791	0.0750774	0.0229752	-0.0144366	-0.0338049	-0.0394395	-0.035008	-0.0806217	-0.116118	-0.118116	-0.111123	-0.0646843	-0.00635157	0.0289391	0.0432777	-0.0147775	-0.0446511	-0.0773369	-0.1073	-0.103055	-0.0857743	-0.048779	-0.0586429	-0.0806388	-0.082395	-0.0590941	-0.0367664	-0.0426241	-0.0460613	-0.0381626	-0.0429804	-0.0498567	-0.048727	-0.0312129	0.0205948	0.0434943	0.0393406	0.0138186	-0.0216077	-0.0144014	-0.00110324
Paramacrobiotus	head	stra	out	c(t=11)	0.232395	0.303131	0.295645	0.170222	0.153984	0.0955482	0.0794418	0.143207	0.130723	0.0913999	0.0538747	0.0233103	0.0162083	-0.0294861	-0.100725	-0.127231	-0.106852	-0.0622701	-0.0768511	-0.12676	-0.145775	-0.134352	-0.079226	-0.0450113	-0.0581714	-0.0615418	-0.0632132	-0.0469701	-0.0271544	-0.0361472	-0.0492705	-0.0501021	-0.0330403	-0.0243567	-0.0544222	-0.0758482	-0.0672937	-0.0378541	-0.0222472	-0.0157034	-0.00879446	-0.00502175	-0.0136746	-0.0256712	0.000116122
Paramacrobiotus	head	stra	out	c(t=12)	0.0123369	0.0210064	0.0231263	0.0241357	0.0663214	0.128985	0.145206	0.113036	0.0740206	0.142101	0.191699	0.176586	0.107153	0.0390691	0.0439712	0.0299436	0.0132841	-0.0279209	-0.0570768	-0.0722021	-0.118267	-0.113659	-0.10337	-0.131298	-0.147607	-0.149159	-0.114116	-0.071441	-0.0620904	-0.0653289	-0.0680963	-0.0675923	-0.0626868	-0.0496009	-0.0245716	-0.0192763	-0.0344655	-0.0396788	-0.0351541	-0.0209375	-0.00914856	-0.0060259	-0.0124722	-0.0176006	-0.0199935
Paramacrobiotus	head	stra	out	c(t=13)	0.0085579	-0.0246396	-0.0304794	0.0047861	0.0474797	0.0725566	0.0787629	0.065651	0.00772534	-0.0401311	-0.0770034	-0.0338994	0.0761682	0.0783121	0.0107724	-0.077537	-0.0827884	-0.0365052	-0.00233086	0.0228158	0.0373823	0.0570018	0.0373898	-0.0176921	-0.0614351	-0.0859797	-0.0974065	-0.108598	-0.106808	-0.0918029	-0.074877	-0.0890139	-0.109101	-0.0998787	-0.0588342	-0.0475832	-0.0731419	-0.0729989	-0.0391114	-0.00227907	0.00422743	-0.00943956	-0.00524285	0.00740479	0.00713623
Paramacrobiotus	head	stra	out	c(t=14)	0.116513	-0.00741351	-0.0247061	0.0130413	0.041378	0.111019	0.139375	0.117781	0.0504708	-0.0356373	-0.042338	-0.0127551	-0.0124944	-0.0196488	-0.0215741	-0.0164204	-0.0370256	-0.0695688	-0.085327	-0.0498669	-0.00190716	-0.0250906	-0.046265	-0.0630191	-0.0550604	-0.0400332	-0.0743676	-0.118858	-0.156186	-0.075709	-0.016547	0.0246014	0.0725839	0.0478599	-0.0114102	-0.053138	-0.130449	-0.139088	-0.0990572	-0.0651456	-0.0210663	-0.00973382	-0.0129549	-0.0167447	-0.0133055
Paramacrobiotus	head	stra	out	c(t=15)	-0.017778	0.118497	0.175437	0.184656	0.177456	0.168039	0.0601922	0.0570556	0.162086	0.275788	0.264364	0.0883989	-0.0629217	-0.122555	-0.0921751	-0.0589302	-0.0438596	-0.0548243	-0.0627589	-0.0711808	-0.073704	-0.0633616	-0.106029	-0.139089	-0.0865262	-0.030928	0.0293526	0.0111001	-0.0416831	-0.039339	0.0117244	0.0261242	-0.0157498	-0.0500305	-0.112247	-0.126064	-0.117712	-0.103595	-0.055478	-0.022816	-0.0228536	-0.0348861	-0.047735	-0.0319863	-0.0219473
Paramacrobiotus	head	stra	out	c(t=16)	0.100566	0.0843732	0.139387	0.193677	0.183817	0.136217	0.0648024	0.0963985	0.18965	0.183463	0.116649	0.00361416	-0.0341301	-0.021366	-0.00975915	-0.00628184	-0.00703296	-0.024958	-0.0228	0.012764	-0.0174592	-0.0866793	-0.152405	-0.190041	-0.114991	-0.0238643	-0.0206154	-0.037637	-0.0556116	-0.0803683	-0.0667387	-0.0740892	-0.0811962	-0.0753051	-0.0493229	-0.0378255	-0.046063	-0.0417448	-0.0363932	-0.0288558	-0.020562	-0.00969545	-0.0236362	-0.0315212	-0.0201944
Paramacrobiotus	head	stra	out	c(t=17)	-0.00396378	-0.0078017	0.0152128	0.0543243	0.0790778	0.0651697	0.0107777	-0.0213043	0.00365218	0.0922429	0.107232	0.0960598	0.10475	0.116243	0.122959	0.00316817	-0.0626051	-0.0524072	0.0121784	0.0571697	0.000146845	-0.0507724	-0.0575049	-0.0815738	-0.095357	-0.0883717	-0.0803021	-0.0700277	-0.0791223	-0.075322	-0.0669486	-0.0638511	-0.0669261	-0.0737024	-0.0701739	-0.0670548	-0.0584861	-0.0535397	-0.0548062	-0.0500671	-0.0354444	-0.0115393	0.00728061	0.0193976	0.0386974
Paramacrobiotus	head	stra	out	c(t=18)	0.112894	-0.0156716	-0.0401344	0.0172088	0.0624731	0.094365	0.104101	0.0991723	0.0618441	0.00718137	-0.0433047	-0.065495	-0.0216513	0.00750563	-0.00521358	-0.0250032	0.00358753	0.0399954	0.0442036	0.0189059	-0.0467737	-0.0615088	-0.0470717	-0.0363102	-0.0347915	-0.0491377	-0.0549273	-0.0450605	-0.0325465	-0.0563841	-0.0857419	-0.0965317	-0.0873932	-0.0717005	-0.0845534	-0.0878258	-0.0718266	-0.0323444	-0.00570723	-0.0225097	-0.0422035	-0.0565475	-0.0358581	0.00927544	0.0116492
Paramacrobiotus	head	stra	out	c(t=19)	0.937929	0.888133	0.632775	0.446608	0.252655	0.0604115	0.0601517	0.088681	0.107516	0.12557	0.0771047	-0.0400491	-0.0811375	-0.0761557	-0.00411335	0.0157536	-0.00849494	-0.0212259	-0.0420651	-0.0219422	-0.0207176	-0.0430342	-0.0330619	-0.0109778	-0.0192746	-0.0269971	-0.0407778	-0.0566902	-0.0598452	-0.0519495	-0.0318704	-0.0499363	-0.0777567	-0.0844486	-0.0666293	-0.0349015	-0.0431425	-0.064702	-0.0651032	-0.0530902	-0.0341972	-0.0512754	-0.074201	-0.062078	-0.0323425
Paramacrobiotus	head	stra	out	c(t=20)	0.000240826	0.116391	0.190232	0.16085	0.137225	0.0813555	0.0795723	0.121343	0.155401	0.161327	0.0580479	-0.022235	-0.0507128	-0.010423	0.0956988	0.091178	0.0427402	-0.0217131	-0.0891178	-0.0786786	-0.119162	-0.1386	-0.0728579	-0.0129893	0.0557327	0.0237284	-0.0260815	-0.100516	-0.11813	-0.090483	-0.0782798	-0.0471286	-0.0511144	-0.0613644	-0.0576851	-0.032059	-0.0208011	-0.0350389	-0.0525206	-0.0608116	-0.0470057	-0.0235363	-0.00210744	0.00977944	-0.0178833
Paramacrobiotus	head	stra	out	c(t=21)	-0.052904	-0.0240071	-0.0275288	-0.013499	0.0203465	0.0396249	0.0278367	0.0237064	0.0694858	0.111861	0.0950005	0.00615659	-0.0559766	-0.0594027	0.0474213	0.141627	0.0960408	0.039366	-0.0184399	-0.0715789	-0.0455715	-0.0236595	-0.0298469	-0.0132023	-0.0627776	-0.141294	-0.130726	-0.0459039	0.0452744	0.0972279	0.014535	-0.070807	-0.153445	-0.147406	-0.104193	-0.053712	-0.0178815	-0.032038	-0.0509139	-0.0559318	-0.0578882	-0.0498103	-0.0319155	-0.0565302	-0.110758
Paramacrobiotus	head	turn	out	c(t=724)	-0.111605	-0.182911	-0.0702447	0.03204	0.0529709	0.116004	0.0915152	0.0513678	0.0162267	-0.014006	-0.0305304	-0.0317184	-0.0645563	-0.201471	-0.251696	-0.244888	-0.29456	-0.312529	-0.34694	-0.352096	-0.185508	-0.0710372	-0.0585929	-0.0432415	-0.0186053	0.0449297	0.146267	0.203962	0.156985	0.0792731	0.0450617	0.266127	0.434697	0.330904	0.253383	0.0585986	-0.00994657	-0.0379812	0.0594028	0.0932215	0.0768973	0.0261643
Paramacrobiotus	head	turn	out	c(t=725)	-0.0802277	-0.0533752	-0.0377775	-0.0277636	-0.0481595	-0.0891599	-0.0575693	0.0376216	0.0666514	0.0207761	-0.0569878	-0.126478	-0.113625	-0.0995399	-0.1228	-0.211335	-0.301108	-0.368898	-0.342114	-0.232962	-0.149514	-0.0626986	-0.000772475	0.0652628	0.0938575	0.0851492	0.0584323	0.0586037	0.0969653	0.124327	0.177119	0.235819	0.267334	0.294417	0.248446	0.240651	0.299323
Paramacrobiotus	head	turn	out	c(t=726)	-0.0201769	-0.0111363	-0.00373244	-0.0156564	-0.0701448	-0.0962896	-0.0326211	0.00863618	-0.0741118	-0.20399	-0.234823	-0.101053	0.0256036	-0.0402321	-0.194553	-0.299153	-0.356007	-0.330749	-0.258299	-0.155747	-0.047632	-0.0192247	-0.0130507	-0.00521362	0.000950511	0.000259108	0.00454511	0.0188151	0.0686424	0.176957	0.159989	0.123253	0.161158	0.18655	0.324163	0.458307	0.41328
Paramacrobiotus	head	turn	out	c(t=727)	-0.0751641	-0.115905	-0.13324	-0.0871827	-0.043811	-0.0182001	-0.0527877	-0.0865531	-0.0511145	0.000227726	-0.0157171	-0.191064	-0.280048	-0.309222	-0.327748	-0.286823	-0.297168	-0.304566	-0.189197	-0.10874	-0.0609352	-0.041325	-0.0683998	-0.0543251	-0.0247827	-0.0305891	0.0507989	0.0926229	0.0950863	0.0741306	0.0518709	0.0593651	0.118355	0.220992	0.249083	0.24157	0.177307	0.134585
Paramacrobiotus	head	turn	out	c(t=728)	-0.0652514	-0.0498465	0.00517417	0.0791833	0.147739	0.172115	0.14987	0.141542	0.155837	0.120089	0.0295666	0.000836682	-0.0261163	-0.139235	-0.2155	-0.224924	-0.169716	-0.131293	-0.151163	-0.215028	-0.199605	-0.246074	-0.348161	-0.34016	-0.229485	-0.0775644	-0.0307498	-0.0339416	-0.00788472	0.0610988	0.133557	0.096299	0.042362	-0.0488722	-0.061603	0.117232	0.224526	0.286236	0.31567	0.206884	0.118158
Paramacrobiotus	head	turn	out	c(t=729)	-0.146629	-0.069154	-0.0276863	-0.000940589	0.0613036	0.154144	0.198563	0.168247	0.077234	0.0261719	0.073792	0.111979	0.0819241	-0.0033713	-0.101779	-0.133251	-0.156004	-0.257898	-0.309257	-0.271707	-0.216197	-0.184914	-0.203668	-0.161832	-0.0663438	-0.0461797	-0.104726	-0.168567	-0.128691	-0.0525335	0.0174973	0.0532292	0.0735986	0.119412	0.204275	0.275138	0.281568	0.258	0.153413	0.0695358
Paramacrobiotus	head	turn	out	c(t=730)	-0.0210443	-0.0609221	-0.108321	-0.125553	-0.132067	-0.107682	-0.0800331	-0.0737783	-0.0755058	-0.0785135	-0.0672296	-0.0480892	-0.029721	-0.0015596	0.0031706	-0.00452725	-0.0135635	-0.0177859	-0.0588354	-0.168962	-0.193129	-0.129412	-0.0746793	-0.0924233	-0.193175	-0.283409	-0.21329	-0.0767189	-0.0175695	0.0071899	0.000407011	-0.00555727	-0.0123793	0.00167841	0.0960424	0.209956	0.281554	0.321963	0.300014	0.301425
Paramacrobiotus	head	turn	out	c(t=731)	-0.0640116	0.0392463	0.020232	-0.0507189	-0.0584352	-0.0741797	-0.111879	-0.157107	-0.195971	-0.15873	-0.113838	-0.104232	-0.103731	-0.0773231	-0.0356366	-0.0277023	-0.063962	-0.0902736	-0.0922527	-0.0771818	-0.0747361	-0.110692	-0.130478	-0.113546	-0.0903118	-0.109243	-0.123286	-0.0995406	-0.0463374	-0.011034	-0.0120121	-0.00967374	-0.00081851	0.0126772	0.0706883	0.178587	0.270399	0.346981	0.390097
Paramacrobiotus	head	turn	out	c(t=732)	0.0803952	0.039867	0.0842473	0.135347	0.140916	0.127916	0.0933056	0.0693512	0.0425866	-0.0215343	-0.0720484	-0.0964342	-0.144892	-0.185899	-0.188136	-0.183626	-0.182266	-0.16907	-0.124813	-0.0778956	-0.120918	-0.226268	-0.253398	-0.122975	-0.00674724	0.0732666	0.026943	-0.0556485	-0.100796	-0.0492368	-0.00618036	0.00259209	-0.0168044	0.000824198	0.056351	0.106278	0.135383	0.150316	0.127346	0.116412
Paramacrobiotus	head	turn	out	c(t=733)	-0.0832901	-0.0929488	-0.078875	0.0201456	0.0862301	0.0734289	0.0390708	-0.0685175	-0.101438	-0.0538167	-0.0440285	-0.0476815	-0.0971856	-0.163284	-0.166788	-0.178041	-0.187283	-0.162492	-0.162093	-0.141132	-0.0807748	-0.0750818	-0.0484167	-0.0451452	-0.10926	-0.145644	-0.171506	-0.114357	-0.00723827	0.0233605	0.0132452	-0.00485394	0.0302378	0.0785181	0.0942149	0.118174	0.146625	0.188596	0.23549
Paramacrobiotus	head	turn	out	c(t=734)	-0.00605946	-0.0115141	-0.0185849	-0.0173547	-0.0245721	-0.0369011	-0.0497016	-0.017395	0.034526	0.0336975	-0.0297379	-0.120303	-0.141961	-0.110226	-0.0723919	-0.110548	-0.195262	-0.248174	-0.225891	-0.172553	-0.0887338	-0.0553477	-0.0652122	-0.0555519	-0.0686697	-0.0626347	-0.0470544	-0.0216766	0.0470464	0.0478654	0.00246801	-0.0388651	-0.0651591	0.00543033	0.0725244	0.116671	0.165231	0.216835	0.264975	0.341918
Paramacrobiotus	head	turn	out	c(t=735)	-0.0974374	-0.00739275	0.00415395	-0.0251182	-0.0387595	-0.0673065	-0.0738608	-0.0561718	-0.00760881	0.0266559	0.000548203	-0.0339166	-0.0771676	-0.0774918	-0.122372	-0.157862	-0.150599	-0.148166	-0.128892	-0.158295	-0.198609	-0.177983	-0.141406	-0.08623	-0.0539681	-0.0271315	-0.00394597	0.0146639	0.0151082	-0.00443837	-0.0106442	-0.00697168	0.0198044	0.0463123	0.0745846	0.127823	0.162046	0.155173	0.132222	0.0760456	0.0397004
Paramacrobiotus	head	turn	out	c(t=736)	-0.0439982	-0.0183495	0.00566315	0.0354998	0.0755841	0.0768624	0.0335836	-0.0151757	-0.0460071	-0.100881	-0.171195	-0.172938	-0.126284	-0.0723708	-0.0986833	-0.160334	-0.157243	-0.15098	-0.158654	-0.161202	-0.139869	-0.0798088	-0.0583473	-0.0890728	-0.10676	-0.0968543	-0.053109	-0.0214423	-0.0149984	-0.01181	-0.00847208	-0.00957693	-0.00382086	0.024956	0.0672764	0.0921768	0.106358	0.0944367	0.105218	0.14771
Paramacrobiotus	head	turn	out	c(t=737)	0.0763654	0.0728957	0.0977072	0.176272	0.190051	0.149004	0.0930978	0.0715054	0.0934278	0.0686629	0.00532327	-0.0854364	-0.120058	-0.164527	-0.27718	-0.285866	-0.206893	-0.103092	-0.0322127	-0.120908	-0.213324	-0.239526	-0.134039	-0.0580454	-0.0676601	-0.0849541	-0.0787322	-0.053915	-0.0321098	-0.0237187	-0.0197438	-0.00866238	-5.37e-05	0.0280788	0.0672236	0.0933028	0.117207	0.128019	0.174681	0.186886	0.224429	0.353324
Paramacrobiotus	head	turn	out	c(t=738)	-0.015412	-0.023517	-0.0634836	-0.090547	-0.0917108	-0.0645231	-0.0268122	-0.00463264	0.0220962	0.0401201	0.051455	0.0495078	0.0158927	-0.022576	-0.0434756	-0.026462	-0.00961245	-0.057557	-0.200557	-0.286506	-0.250573	-0.242578	-0.205301	-0.156421	-0.157944	-0.0927837	-0.0645832	-0.0622642	-0.0490077	-0.0309867	-0.0230193	0.00307386	0.0458449	0.0507943	0.0330181	0.0177267	0.0420535	0.0943131	0.111727	0.101504	0.0831768	0.132171
Paramacrobiotus	head	turn	out	c(t=739)	0.0411477	0.0811914	0.130545	0.130187	0.0898119	0.00774276	-0.10521	-0.0929405	0.021773	0.0869499	0.0818977	0.0012312	-0.0947732	-0.160163	-0.161198	-0.143014	-0.105376	-0.0557983	-0.0510108	-0.10699	-0.158519	-0.172494	-0.153875	-0.121192	-0.132891	-0.140332	-0.114132	-0.0659296	-0.022195	-0.0131383	-0.019508	-0.0203737	-0.0147122	-0.00234314	0.0415153	0.108848	0.143492	0.137935	0.0846779	0.0484568	0.0399948	0.0603665
Paramacrobiotus	head	turn	out	c(t=740)	-0.123315	-0.0680821	0.061063	0.0973399	0.12477	0.139358	0.0851414	0.0397685	-0.0115677	0.0165795	0.0470238	0.0958238	0.114692	0.0508831	-0.00578462	-0.0620891	-0.0959437	-0.130157	-0.143555	-0.0632566	-0.0747902	-0.131908	-0.209121	-0.293859	-0.233823	-0.132883	-0.0872057	-0.105399	-0.0749939	-0.0276237	-0.00221054	-0.0023105	-0.0356865	-0.0382741	-0.0168615	-0.00180002	0.0305434	0.0582877	0.0745471	0.0902722	0.094446	0.0940677
Paramacrobiotus	head	turn	out	c(t=741)	-0.0139749	-0.0189572	-0.0229381	-0.0233522	-0.0292566	-0.0204951	-0.0117508	-0.00295232	0.00278777	0.00668555	0.0222833	0.0362478	0.0542233	0.0886692	0.101646	0.0643011	-0.00743177	-0.107557	-0.198933	-0.211372	-0.178605	-0.121928	-0.128311	-0.168952	-0.166258	-0.150369	-0.144848	-0.138898	-0.11569	-0.051329	-0.00219796	0.00526123	-0.00439252	0.00155782	0.0157329	0.0440394	0.0545277	0.0452307	0.0467563	0.0528734	0.08872
Paramacrobiotus	head	turn	out	c(t=742)	0.0390675	-0.00790795	-0.0308943	-0.0353736	-0.029521	-0.0139172	-0.0125266	-0.0311541	-0.0415156	0.00187342	0.0205053	-0.00271954	-0.037568	-0.0736012	-0.0554956	-0.0657571	-0.0950391	-0.0901402	-0.0649935	-0.0435481	-0.0526627	-0.0770386	-0.0983507	-0.130905	-0.156207	-0.151126	-0.0939283	-0.0278324	-0.0419898	-0.0901891	-0.112798	-0.0779724	-0.0298613	-0.00231036	0.0173592	0.0548826	0.0989842	0.116795	0.125533	0.125127
Paramacrobiotus	head	turn	out	c(t=743)	0.0069356	-0.0113922	-0.0333589	-0.0578883	-0.0683603	-0.0444353	-0.00588484	0.0160867	-0.0185741	-0.0607539	-0.0883073	-0.0298097	0.00504979	-0.0311753	-0.042402	-0.0693593	-0.0848386	-0.085415	-0.148632	-0.187418	-0.143214	-0.107464	-0.089844	-0.0731303	-0.0406778	-0.0428933	-0.0560981	-0.0546567	-0.0527807	-0.0220471	0.00757757	-0.00628031	-0.0244285	-0.0422244	-0.00759374	0.0584769	0.0818907	0.0701451	0.0636027	0.0941352
Paramacrobiotus	head	turn	out	c(t=744)	0.113096	-0.0641624	-0.0567872	-0.0392364	-0.0212414	0.0356288	0.0504856	0.040019	0.0173993	0.00699636	-0.010613	-0.0170897	-0.0244806	-0.0202321	-0.0384715	-0.0930953	-0.11608	-0.105373	-0.0550155	-0.0649238	-0.0885194	-0.0809957	-0.0593958	-0.051507	-0.103193	-0.15958	-0.206813	-0.151462	-0.0401486	-0.00233116	-0.00448154	-0.0188172	-0.0277975	-0.0268646	-0.0267835	-0.0015689	0.0302713	0.060667	0.088228	0.0608203	0.0448326
Paramacrobiotus	head	turn	out	c(t=745)	0.0804584	0.0167905	-0.00194735	0.000738761	-0.00539481	-0.0119207	-0.0198251	-0.0227528	-0.00308805	0.0194577	0.0247398	0.0111145	-0.00833899	-0.0207246	-0.0356652	-0.0565315	-0.0675101	-0.091933	-0.116187	-0.118009	-0.111531	-0.0956457	-0.128359	-0.130989	-0.116133	-0.101597	-0.0905034	-0.0916346	-0.0751018	-0.041383	-0.004401	0.0120768	0.0232392	0.0399506	0.0569289	0.08204	0.0782018	0.0585758	0.0618931	0.0681755
Paramacrobiotus	head	turn	out	c(t=746)	0.0476989	0.00670681	-0.0165596	-0.0178135	-0.0183889	-0.0114663	-0.00723557	-0.0259477	-0.0592659	-0.052445	-0.0276973	0.00305521	0.0267954	0.0143635	-0.0316422	-0.0757329	-0.0965415	-0.0837731	-0.072229	-0.0985189	-0.115414	-0.103468	-0.0809534	-0.076692	-0.0703481	-0.0688623	-0.0824876	-0.0730823	-0.037812	0.00302943	0.0211528	0.0156282	0.0217098	0.0445846	0.0480358	0.0505011	0.0648511
Paramacrobiotus	head	turn	out	c(t=747)	-0.0537638	0.0376207	0.00112056	-0.0457337	-0.032141	-0.0431849	-0.0263808	-0.0102408	-0.02613	-0.0425166	-0.0495575	-0.0587228	-0.0611622	-0.0564774	-0.0585614	-0.0534059	-0.0436188	-0.0518251	-0.0922571	-0.100395	-0.086726	-0.0635231	-0.0429683	-0.0573261	-0.0596456	-0.0425816	-0.0259515	0.019306	0.0548263	0.0643659	0.0560035	0.0250608	-0.0122178
Paramacrobiotus	head	turn	out	c(t=748)	-0.055026	-0.051156	-0.0677158	-0.0702277	0.0363362	0.107776	0.0516376	-0.0376754	-0.186171	-0.183995	-0.0650358	-0.0163302	-0.0344042	-0.0873749	-0.0972698	-0.0778243	-0.0487928	-0.0319736	-0.0469513	-0.0511985	-0.0175511	0.0321387	-0.0039995	-0.0638563	-0.109273	-0.135914	-0.110226	-0.0586723	-0.0142858	0.0430282	0.0545602	0.0179356	-0.0133989	0.00753543	0.0504443	0.0467363
Paramacrobiotus	head	turn	out	c(t=749)	-0.159554	-0.119481	-0.0751312	-0.0473733	-0.0438109	-0.0355817	-0.0452926	-0.0445399	-0.0338958	-0.0137221	-0.0208942	-0.0462256	-0.0337952	-0.012728	0.0108276	0.00260056	-0.0450996	-0.0749672	-0.0821402	-0.0708567	-0.0495625	-0.0507599	-0.0573527	-0.0550139	-0.0565268	-0.064805	-0.0621571	-0.0431955	-0.0141344	-0.008536	-0.0268545	-0.0341808	0.00196831	0.0397785	0.0768103	0.0800982	0.0352736
Paramacrobiotus	head	turn	out	c(t=291)	-0.124336	-0.0633574	-0.0151649	0.0306045	0.0595097	0.0998838	0.116339	0.106616	0.0951588	0.123172	0.200793	0.204579	0.153304	0.0462977	0.0228165	0.0533674	0.0408741	0.00868153	-0.0299197	-0.0625207	-0.0796789	-0.152322	-0.221682	-0.22156	-0.162021	-0.112892	-0.124895	-0.150489	-0.168856	-0.130815	-0.0698316	-0.0254115	0.0592011	0.0956511	0.0325838	-0.0656263	-0.0762604	-0.07422	0.0132546	0.0674234	0.00995433	-0.029669	-0.00780183	0.0286112	0.00968225
Paramacrobiotus	head	turn	out	c(t=292)	-0.0762971	-0.0195837	-0.0147369	-0.0170441	-0.0222643	-0.0234486	-0.0116841	0.00327498	0.0220904	0.0186203	0.00835965	0.000200577	-0.00119076	0.0168609	0.0493196	0.0545754	0.0143633	-0.060153	-0.127276	-0.135407	-0.105804	-0.0690377	-0.0782374	-0.136179	-0.150805	-0.0776404	-0.0011626	0.0364389	0.0152234	-0.0324808	-0.00612001	0.0128709	-0.0250775	-0.0625294	-0.0810494	-0.083562	-0.0236761	0.0465697	0.0076839	0.00117655	0.00575846	0.0294631	0.0742928	0.0979025	0.0229594
Paramacrobiotus	head	turn	out	c(t=293)	0.11134	-0.0609484	-0.0932805	-0.0874325	-0.0579142	-0.00391786	0.0165444	-0.00752953	-0.0231416	-0.0296484	-0.00516891	0.0109928	0.0215634	0.0192196	-0.0222936	-0.0786297	-0.109834	-0.0984594	-0.0544558	-0.0664433	-0.113473	-0.135238	-0.126661	-0.0709785	-0.037419	-0.00457888	0.0308709	0.0244802	-0.0234672	-0.0435486	-0.0269329	-0.0110445	-0.000601352	0.0616144	0.0661214	0.0651907	0.0186648	-0.049529	-0.114809	-0.138499	-0.00364626	0.0919859	0.0437775	-0.01467	-0.165827
Paramacrobiotus	head	turn	out	c(t=294)	0.0722794	0.0395446	0.00512376	-0.0236484	-0.0412837	-0.0666654	-0.0869093	-0.0929818	-0.0797748	-0.024159	0.0134698	0.0163695	-0.0136561	-0.0444689	-0.0503444	-0.014708	0.0166958	-0.00211279	-0.0820985	-0.156103	-0.154922	-0.0883913	-0.0092863	0.017479	-0.00908757	-0.0512776	-0.0536984	-0.001022	0.0555133	0.101189	0.0776303	0.0344538	0.0175486	-0.0613235	-0.125357	-0.127988	-0.129898	-0.0980237	0.00831893	0.0634986	0.115217	0.151968	0.0736958
Paramacrobiotus	head	turn	out	c(t=295)	0.062497	-0.0118965	-0.0403839	-0.0371063	-0.0316135	-0.0230837	-0.0348526	-0.0705704	-0.106381	-0.0889957	-0.0350322	-0.0022667	-0.0180289	-0.0331202	-0.0470944	-0.0530814	-0.0676784	-0.0987097	-0.112125	-0.0982199	-0.0550741	0.0204346	-0.0028203	-0.058811	-0.103029	-0.108602	0.00414681	0.116637	0.107206	0.0494947	0.0105432	-0.0742557	-0.0878104	-0.0368119	-0.0247042	0.00140925	0.0223047	0.0836183	0.146782	0.0582842	-0.0524605	-0.136787	-0.208618	-0.199626
Paramacrobiotus	head	turn	out	c(t=296)	-0.128496	-0.147407	-0.074422	-0.00721656	0.000994118	0.0793143	0.0375982	-0.0840092	-0.144687	-0.188035	-0.150072	-0.0748255	-0.018666	0.0075539	0.0336008	0.0351179	0.012449	-0.031388	-0.0233492	-0.0209985	-0.0569097	-0.0779014	-0.0873554	-0.0760306	-0.072231	-0.0395212	-0.0353885	-0.00345609	0.0548315	-0.036389	-0.0862982	-0.103279	-0.0792931	0.0287394	0.106673	0.0828252	0.0175722	-0.0411215	-0.0974759	-0.0516847
Paramacrobiotus	head	turn	out	c(t=297)	-0.155831	-0.144433	-0.043485	-0.0364724	-0.0411289	-5.59e-05	0.0133624	0.0789189	-0.0186507	-0.144898	-0.183288	-0.189578	-0.0912552	-0.012074	0.00395405	0.0492348	0.0448769	-0.0552199	-0.10469	-0.179678	-0.157943	-0.0164982	0.0619962	0.124589	0.0563409	-0.0241024	-0.130522	-0.116446	0.00607198	0.0249923	0.00666972	-0.0536843	-0.114728	-0.0821325	-0.0127711	0.0595368	0.0325747	-0.0761781	-0.0805478	-0.0707868	0.0108038	0.227642	0.292954
Paramacrobiotus	head	turn	out	c(t=298)	0.10666	0.0657671	-0.00831826	-0.0447879	-0.0961183	-0.139464	-0.199099	-0.21878	-0.186108	-0.113187	-0.071607	-0.095733	-0.101659	-0.0843429	-0.0178447	0.0336996	3.84e-05	-0.0707431	-0.14363	-0.122426	0.00627709	0.0498568	-0.00211716	-0.113485	-0.175498	-0.091663	0.00516203	0.0802142	0.0438608	-0.0287	-0.0450482	-0.0496196	0.0244164	0.0755657	0.100555	0.149448	0.12341
Paramacrobiotus	head	turn	out	c(t=299)	-0.0199599	0.0304318	0.0247273	-0.0334541	-0.0710014	-0.0573258	-0.0107187	0.0590756	-0.0293576	-0.159453	-0.230826	-0.198917	-0.0964672	-0.0387225	-0.0631699	-0.0909377	-0.0703027	-0.054237	-0.0575286	-0.0299966	0.0313597	0.0377086	-0.0279098	-0.101554	-0.0827304	-0.033408	0.0196248	0.00739741	-0.0587848	-0.0942388	-0.089438	0.00549956
Paramacrobiotus	head	turn	out	c(t=300)	0.0392024	-0.0289452	-0.0457658	-0.0833435	-0.155299	-0.148295	-0.120488	-0.0477689	0.00868013	0.0079952	-0.000873308	-0.0318753	-0.094525	-0.12455	-0.140842	-0.0729465	0.0189003	0.0404127	-0.0549675	-0.166488	-0.142137	-0.0512593	0.0225399	0.0392653	0.0247644	-0.00921494	-0.0476311	-0.045122	-0.0324966	-0.0303228	-0.0396441	-0.0505201	-0.0159194	0.0419116	0.0774169	0.0959265	0.0611596
Paramacrobiotus	head	turn	out	c(t=301)	0.107519	0.139288	0.117268	0.0637791	0.0240625	-0.0962294	-0.169366	-0.153067	-0.109941	-0.0298529	-0.0951929	-0.200278	-0.193845	-0.126772	-0.00805236	-0.00228423	-0.0879693	-0.129392	-0.133582	-0.0712211	0.0106373	0.0409154	0.0732828	0.027048	0.00148927	0.0058386	0.00330432	0.00044285	-0.0330852	-0.0859481	-0.0793225	-0.0477269	-0.0136976	-0.0145948	-0.0333034
Paramacrobiotus	head	turn	out	c(t=302)	-0.104883	-0.0153555	0.0262637	0.0547741	0.0897699	0.0807338	0.036293	-0.00834503	-0.0275251	-0.0383973	-0.0919456	-0.140861	-0.14676	-0.176915	-0.199619	-0.212638	-0.168475	-0.0562831	0.0204411	0.0173276	-0.0312052	-0.0699053	-0.091193	-0.0509657	-0.0154677	0.00261431	0.012369	0.0201051	0.0493819	0.0592228	0.0927079	0.0866082	-0.0319226
Paramacrobiotus	head	turn	out	c(t=303)	-7.67e-05	-1.07e-05	1.2e-05	0.00101316	0.0123334	0.0350885	0.0553633	0.0298977	-0.0130166	-0.0488402	-0.0775712	-0.102101	-0.0859463	-0.0361546	-0.0510856	-0.128482	-0.182556	-0.168482	-0.0988921	-0.0673702	-0.113112	-0.0650724	0.0359331	0.0772857	0.074069	0.0564043	0.010205	-0.0721891	-0.108612	-0.138949	-0.134609	0.060697	0.228355
Paramacrobiotus	head	turn	out	c(t=304)	-0.200464	-0.0929777	-0.0536294	-0.0161212	0.0562275	0.0247028	0.039032	0.0336207	0.00342106	0.0233956	-0.0072445	-0.037936	-0.0402079	-0.0170666	0.0227231	0.00821658	-0.00802729	-0.0674554	-0.151099	-0.158352	-0.127649	-0.0336497	0.009816	-0.0339122	-0.0701731	-0.0850816	-0.0442758	-0.0090294	-0.017589	-0.0132074	0.0387064	0.0569245	0.148754	0.202598
Paramacrobiotus	head	turn	out	c(t=305)	-0.0347455	-0.0350236	-0.0662017	-0.112563	-0.192258	-0.209885	-0.19674	-0.163188	-0.130121	-0.127842	-0.137412	-0.0810873	0.00370325	0.0548108	0.0937159	0.0525451	-0.0274302	-0.0522232	-0.0657868	-0.0426333	-0.0240797	-0.0495915	-0.0821939	-0.0927089	-0.0505942	-0.0116976	-0.00359724	0.0271267	0.0277705	-0.0124515	-0.0298681	-0.0437319	0.0127809	0.0632311	0.030829
Paramacrobiotus	head	turn	out	c(t=306)	0.0686146	0.0773863	0.0739802	0.0561612	0.0339458	-0.0016965	-0.0171047	-0.0337067	-0.0662751	-0.10804	-0.113893	-0.0493847	0.00218572	0.0516623	0.0268279	0.0101995	0.040045	0.0103423	-0.0198279	-0.0174764	-0.023109	-0.0222576	-0.0600466	-0.0641422	-0.0879732	-0.109377	-0.0781436	-0.0693206	-0.0341535	0.023751	-0.0667667	-0.0559048	0.097845
Paramacrobiotus	head	turn	out	c(t=307)	0.0488132	0.100286	0.0415263	-0.0173565	-0.0566907	-0.110674	-0.0948952	-0.0594391	-0.00990015	0.00249418	-0.0365557	-0.0354692	-0.0377564	-0.028239	0.0218865	0.0140083	0.0353452	0.0494273	0.018472	0.00286473	0.00953169	0.0107053	0.00931135	0.0149781	0.00370126	0.0159307	0.0124533	-0.00254587	-0.0352496	-0.0346992	-0.0279476	-0.0635798
Paramacrobiotus	head	turn	out	c(t=308)	-0.0937754	-0.333305	-0.467792	-0.391403	-0.281919	-0.150586	-0.0727364	-0.14227	-0.200999	-0.213574	-0.0953515	0.0053763	0.00156987	-0.0203814	-0.0452447	-0.0559341	-0.0193853	0.0298139	0.0399807	0.0476521	0.0411627	0.0274675	-0.0114486	-0.0633801	-0.0919833	-0.0644814	-0.00451308	0.0374003	0.0208799	0.0304978
Paramacrobiotus	head	turn	out	c(t=309)	-0.251317	0.0985252	0.153312	-0.0243627	-0.155322	-0.253588	-0.284007	-0.157582	-0.0539987	-0.0386272	-0.0589738	-0.0625509	-0.0445894	-0.0174439	0.00462736	-0.000150424	-0.0303601	-0.0693768	-0.0753973	-0.0396558	0.0802451	0.0863597	-0.00407839	-0.0865659	-0.133852	-0.0715928	0.0109686	0.0417264	0.0422218	0.0771337	0.112953
Paramacrobiotus	head	turn	out	c(t=310)	-8.49e-05	0.0617561	-0.00343895	-0.130868	-0.167541	-0.206098	-0.135749	-0.0342707	-0.0379121	-0.035339	-0.0641293	-0.080337	-0.0669929	-0.0604393	-0.00152871	0.0358736	0.0106686	-0.0392257	-0.0765745	-0.0477503	0.0134493	0.0340268	0.00746143	-0.0472014	-0.0732325	-0.0386089	0.0054155	0.0359433	-0.0117757	-0.0384284	-0.0494039
Paramacrobiotus	head	turn	out	c(t=311)	-0.157391	-0.138294	-0.184714	-0.231105	-0.22309	-0.183505	-0.129531	-0.0895216	-0.0807894	-0.067485	-0.0780444	-0.085316	-0.0555223	-0.0137561	0.00383228	-0.0210809	-0.0535043	-0.0446538	-0.0178147	0.0141139	-0.0015192	-0.0116089	-0.00922096	-0.00428945	0.00527933	-0.0260479	-0.019874	-0.0288454	0.0607067	0.208016
Paramacrobiotus	head	turn	out	c(t=312)	0.287595	0.367832	0.391552	0.392266	0.320332	0.166877	-0.0621693	-0.256413	-0.437771	-0.472732	-0.405575	-0.250418	-0.0799491	-0.0477716	-0.0609709	-0.0753996	-0.0730941	-0.0313115	-0.00608512	-0.0116569	-0.00855314	-0.0131023	0.0087336	0.0131857	-0.0145919	-0.0539064	-0.0574039	-0.0377027	-0.0499165	-0.0381586	0.0185972	0.0827971	0.187818	0.193819	0.10294
Paramacrobiotus	head	turn	out	c(t=313)	-0.00234968	0.00318442	0.0626999	0.102787	0.0834781	-0.0385475	-0.225687	-0.290634	-0.291905	-0.272268	-0.243162	-0.199906	-0.0861915	-0.00825468	-0.0245844	-0.0903386	-0.0834847	-0.0328923	0.0299191	0.0603935	-0.0090489	-0.0283818	-0.0325555	-0.022673	0.0393963	0.0527247	0.0268742	-0.04773	-0.106522	-0.183447	-0.247493
Paramacrobiotus	head	turn	out	c(t=314)	-0.214418	-0.263902	-0.231661	-0.154076	-0.0849053	-0.0411025	-0.0958283	-0.207683	-0.260917	-0.232797	-0.148988	-0.0650158	-0.0307218	-0.00979112	-0.0132023	-0.0365621	-0.0480826	-0.00649557	0.0148238	-0.00756956	-0.0387921	-0.0765507	-0.0472405	-0.0123315	-0.0369712	-0.00329553	0.0880479	0.169158	0.292538	0.347805
Paramacrobiotus	head	turn	out	c(t=315)	0.0117917	0.0216529	0.0268613	0.0217831	0.0236749	-0.022598	-0.134593	-0.273744	-0.370853	-0.322246	-0.2153	-0.161619	-0.133717	-0.102062	-0.0314698	0.0221017	-0.0121633	-0.0416174	-0.0420993	-0.0392213	-0.00723593	0.017164	-0.00491221	-0.00641253	-0.0379049	-0.0205472	0.0470157	0.0769798	0.103862	0.0801903	0.0514838	-0.0366031	-0.151235
Paramacrobiotus	head	turn	out	c(t=316)	0.0377088	0.0574644	0.209802	0.272402	0.234545	0.0696015	-0.144914	-0.230983	-0.254128	-0.263064	-0.277814	-0.250312	-0.150988	-0.0723179	-0.0410062	-0.0286126	-0.0281929	-0.0340456	-0.0816782	-0.0430464	0.0157431	0.0161523	-0.0148117	-0.0292149	0.0125134	-0.000376257	-0.0177152	-0.014928	0.0242582	0.0724175	0.0833915	0.00146299	-0.122658	-0.125932	-0.02841
Paramacrobiotus	head	turn	out	c(t=317)	0.18297	0.101211	0.0193909	-0.0173149	-0.0513395	-0.0779825	-0.0709657	-0.0744027	-0.111192	-0.156607	-0.156503	-0.126327	-0.0681894	-0.0468899	-0.0388109	-0.0600526	-0.0970131	-0.0723577	-0.0357444	0.00422677	-0.00474625	-0.0462896	-0.0585013	-0.0120975	0.000767706	0.00677112	-0.0459488	-0.0443478	-0.0228563
Paramacrobiotus	head	turn	out	c(t=318)	-0.020401	0.0235792	0.0127709	-0.00836558	-0.0435693	-0.12882	-0.128742	-0.059379	-0.0212493	0.00367721	0.00104429	-0.0633372	-0.0909944	-0.137885	-0.172066	-0.127629	-0.0272365	0.0206981	-0.0176585	-0.0692587	-0.0380368	-0.00716814	0.0304432	-0.0193377	-0.0911215	-0.0684888	0.00642023	0.0687824	0.117612	0.079121	-0.00971101	-0.0726117	-0.0795018
Paramacrobiotus	head	turn	out	c(t=319)	-0.223476	-0.0863493	0.0345437	0.0527019	0.0400738	-0.00656712	-0.0507099	-0.0492551	-0.0477823	-0.0817496	-0.10973	-0.108987	-0.100978	-0.126034	-0.148244	-0.117225	-0.0343667	0.0135393	-0.0250152	-0.0823087	-0.0825165	-0.00322813	0.0428632	0.0568638	0.0161724	-0.0413487	-0.0429112	-0.0677741	-0.0589842
Paramacrobiotus	head	turn	out	c(t=320)	-0.0676601	-0.0945576	-0.0394498	-0.035906	-0.0270303	-0.0265064	-0.0141195	-0.0267809	-0.0499466	-0.0649205	-0.0851862	-0.0819452	-0.0968963	-0.125217	-0.0556312	-0.0375202	-0.0400331	-0.0665909	-0.116102	-0.0800828	-0.0728965	-0.0342777	0.0156724	0.0798202	0.238328
Paramacrobiotus	head	turn	out	c(t=321)	-0.0698814	0.0227044	0.0775779	0.0783357	0.0723318	0.0500548	0.00980037	-0.0499188	-0.075543	-0.0795537	-0.101017	-0.074978	-0.0322023	0.00134968	0.0176316	-0.00616174	-0.0709964	-0.0276124	0.0155282	-0.016297	-0.0482813	-0.0876122	-0.0528016	0.0481932	0.138681	0.211459
Paramacrobiotus	head	turn	out	c(t=322)	0.316814	0.247019	0.149605	0.0780001	-0.0131202	-0.00221252	-0.0493126	-0.0159027	-0.0139369	-0.0450006	-0.0657282	-0.0569354	-0.0259113	-0.0508237	-0.047087	-0.0046728	0.0480661	0.0654432	-0.030898	-0.0952466	-0.0799036	0.0318677	0.0478177	0.0141745	-0.0582219	-0.190333	-0.238699	-0.27529
Paramacrobiotus	head	turn	out	c(t=1400)	0.119289	0.120724	0.143399	0.121672	0.10507	0.0748382	0.0238504	-0.0120243	-0.047914	-0.0617397	-0.0953443	-0.118841	-0.14643	-0.19375	-0.229092	-0.224362	-0.165118	-0.121614	-0.124952	-0.132864	-0.116065	-0.101832	-0.0911561	-0.0796079	-0.0473361	-0.0264153	-0.00957662
Paramacrobiotus	head	turn	out	c(t=1401)	0.0269758	-0.0191701	-0.0535014	-0.0617859	-0.0538842	-0.0261696	0.0133396	0.044317	0.0540081	0.0359097	0.0145679	-0.0133278	-0.0364117	-0.0670676	-0.117716	-0.161038	-0.178823	-0.170825	-0.155929	-0.141704	-0.175482
Paramacrobiotus	head	turn	out	c(t=1402)	-0.0371839	-0.086257	-0.0905194	-0.0529251	-0.032676	-0.0211688	-0.0425288	-0.0552516	-0.0578497	-0.0729512	-0.0916248	-0.100159	-0.0952373	-0.0788557	-0.0583808	-0.0441696	-0.0440273	-0.0582316	-0.0881798	-0.100486
Paramacrobiotus	head	turn	out	c(t=1403)	0.0383951	0.00611862	-0.00745555	0.0135505	0.0249593	0.0185037	0.000162127	-0.0144016	-0.00793052	-0.00933986	-0.0299495	-0.0591209	-0.088559	-0.0676699	-0.0631662	-0.0217979	-0.0272786	-0.131885
Paramacrobiotus	head	turn	out	c(t=1404)	0.0119741	-0.0623458	-0.0853737	-0.0679171	-0.0249583	0.0201934	0.0443578	0.011714	-0.0318943	-0.0421553	-0.047845	-0.0535905	-0.0663092	-0.0724515	-0.0419576	-0.0196511	-0.00494976	-0.00417697
Paramacrobiotus	head	turn	out	c(t=1405)	-0.112511	-0.0582605	-0.0861138	-0.126447	-0.117239	-0.0992466	-0.0732213	-0.0514633	-0.0342844	-0.0132392	0.00921869	-0.00168139	-0.014517	0.00482179	-0.00790897	0.00392133	-0.0118748	-0.00772749	-0.0237345	-0.116104
Paramacrobiotus	head	turn	out	c(t=1406)	-0.0235922	0.00827858	0.00979766	-0.0218071	-0.066357	-0.10105	-0.128754	-0.122831	-0.111347	-0.110805	-0.0775135	-0.0567469	-0.0327308	0.0186315	0.00885583	-0.0467235	-0.110959	-0.152535	-0.102935	-0.0569759	-0.0385099	-0.0689679	-0.0737419
Paramacrobiotus	head	turn	out	c(t=1407)	-0.196228	-0.0881855	-0.0340358	-0.0310949	-0.0160148	0.00744473	0.0459068	0.0667012	0.0715547	-0.0158537	-0.0680275	-0.0457961	-0.0215601	0.0564151	0.0520036	0.0058703	-0.0768379	-0.127001	-0.103453	-0.0703442	-0.072701	-0.14766	-0.226076	-0.31385	-0.212297	-0.0921918
Paramacrobiotus	head	turn	out	c(t=1408)	-0.488741	-0.372038	-0.2568	-0.185466	-0.112163	-0.0531696	-0.112665	-0.185854	-0.200637	-0.152098	-0.0415828	0.0159909	0.00726933	-0.00142531	-0.0469145	-0.0598735	-0.0263151	0.00803095	0.0590428	0.0012464	-0.0742873	-0.0943867	-0.0677501	-0.00638498	0.0128476	-0.0159129	-0.0434363	-0.105456
Paramacrobiotus	head	turn	out	c(t=1409)	-0.000704902	-0.000334568	-0.0639274	-0.15668	-0.216509	-0.209054	-0.15471	-0.124443	-0.173473	-0.16047	-0.0759534	-0.0189445	-0.0266407	-0.0646971	-0.138981	-0.162367	-0.103558	-0.0404711	-0.0214573	-0.0266061	-0.0197809	-0.023267	-0.0379903	-0.0302899	-0.0273714	-0.0400744	-0.0317694	-0.0276294
Paramacrobiotus	head	turn	out	c(t=1410)	-0.236489	-0.17286	-0.0648323	-0.039948	-0.0332259	-0.0573851	-0.077102	-0.0668306	-0.0857926	-0.0758932	-0.0593103	-0.0304226	0.00709008	-0.00269495	-0.0442224	-0.136477	-0.194922	-0.149645	-0.0625963	-0.0501004	-0.0929725	-0.134448	-0.135199	-0.0863577	-0.0520025	-0.0822911	-0.0157385	0.0661749
Paramacrobiotus	head	turn	out	c(t=1411)	0.0179583	0.036764	0.0323595	0.00789079	-0.0466074	-0.0887511	-0.107203	-0.130894	-0.174645	-0.198242	-0.22042	-0.210932	-0.123296	-0.0645926	-0.0165251	-0.0253865	-0.102844	-0.104205	-0.0353114	-0.0205562	-0.0154563	-0.0306182	-0.055007	-0.0447724	-0.0506195	-0.0366478	0.00214199	0.0409922	0.076032	0.076067
Paramacrobiotus	head	turn	out	c(t=1412)	-0.159444	-0.108788	0.0163329	0.0701931	0.0484667	0.0544335	0.00416114	-0.0213682	-0.101274	-0.101604	-0.0982805	-0.0814343	-0.00600168	-0.0895035	-0.203674	-0.260995	-0.288811	-0.212872	-0.0914485	0.0342125	0.043368	0.00234864	-0.0526271	-0.118709	-0.0794175	-0.149293	-0.277766
Paramacrobiotus	head	turn	out	c(t=1413)	-0.0527473	-0.0198508	-0.0075955	-0.0228826	-0.0730251	-0.0863164	-0.0579103	-0.0324939	-0.0526416	-0.125007	-0.163388	-0.11544	-0.0532856	-0.0107005	-0.0501437	-0.0682183	-0.11203	-0.178721	-0.132222	-0.103519	-0.0391782	0.0109876	-0.0636949	-0.124938	-0.161829	-0.17449
Paramacrobiotus	head	turn	out	c(t=1414)	-0.00126011	-0.125766	-0.13837	-0.0022516	0.0570693	0.0604118	0.0344874	-0.0882601	-0.151767	-0.126264	-0.100083	-0.0730268	-0.0847252	-0.10362	-0.092209	-0.0605423	-0.0318979	-0.023165	-0.038032	-0.141822	-0.253182	-0.292172	-0.177679	-0.0302312	-0.0169009	-0.00386612	-0.0388821	-0.0488682	0.0454513
Paramacrobiotus	head	turn	out	c(t=1415)	0.0888165	0.0925814	0.114522	0.129154	0.132248	0.10907	0.0620029	0.0114829	-0.0299166	-0.0575097	-0.0998628	-0.176965	-0.215807	-0.12435	-0.0748759	-0.0734106	-0.101221	-0.174293	-0.146612	-0.0716859	-0.0650159	-0.0781579	-0.0869591	-0.0908483	-0.102898	-0.138532
Paramacrobiotus	head	turn	out	c(t=1416)	0.0138442	0.00931968	-0.000381482	-0.00353164	0.00574928	0.0276721	0.063328	0.103163	0.122083	0.109891	0.0958543	0.0727891	0.064516	0.013819	-0.121141	-0.228665	-0.295366	-0.300372	-0.229186	-0.169063	-0.0878555	-0.0547554	-0.0836055	-0.109588	-0.142469	-0.170297
Paramacrobiotus	head	turn	out	c(t=1417)	-0.0952494	-0.109474	-0.021169	0.0383089	0.0639785	0.0636976	0.019633	0.00373928	0.0115003	0.0143125	-0.0211895	-0.0526751	-0.0548055	-0.024067	0.0386061	0.0380519	-0.0270192	-0.142525	-0.234723	-0.206237	-0.155284	-0.0601089	-0.00667592	-0.0766131	-0.105065	-0.129244	-0.18984	-0.0680367	0.0793579
Paramacrobiotus	head	turn	out	c(t=1418)	0.229975	0.0564456	0.052641	0.0840386	0.0496163	0.101781	0.161868	0.204286	0.236146	0.152696	0.065391	0.0237129	-0.00965695	-0.0510526	-0.0772777	-0.079227	-0.100545	-0.124646	-0.124016	-0.125626	-0.117744	-0.118517	-0.128489	-0.0990748	-0.0898093	-0.0625666	-0.0113548	0.0362753	0.0837531	0.0410175
Paramacrobiotus	head	turn	out	c(t=1419)	-0.0353464	0.0272707	0.0922743	0.154269	0.170297	0.111612	0.0771842	0.0757973	0.131964	0.145822	0.0678683	0.0455178	0.110452	0.163815	0.17597	0.0858184	-0.00929578	-0.077601	-0.140708	-0.177724	-0.187168	-0.182367	-0.172458	-0.163578	-0.135447	-0.0793729	-0.0589523	-0.0361045	-0.0364945	-0.0998947
Paramacrobiotus	head	turn	out	c(t=1420)	0.194731	0.191452	0.244853	0.241063	0.221467	0.203037	0.14392	0.0694811	0.00579805	-0.00466543	0.06551	0.0795651	0.0511183	0.0342414	0.0202874	0.0475417	0.0529924	0.03684	0.0129872	-0.0425674	-0.0711243	-0.103775	-0.188817	-0.243413	-0.224543	-0.155247	-0.113435	-0.110628	-0.122245	-0.0897546	-0.0929378	-0.135321
Paramacrobiotus	head	turn	out	c(t=1421)	0.129239	0.0702717	0.131641	0.207828	0.243692	0.316909	0.327173	0.287334	0.240542	0.186595	0.195069	0.176864	0.124361	0.0688496	0.0351867	0.0181062	-0.00444265	-0.0392751	-0.0798756	-0.112616	-0.125832	-0.124184	-0.127831	-0.124039	-0.10794	-0.100004	-0.124727	-0.146034	-0.154611	-0.136947	-0.103755	-0.0907552	-0.0603937	-0.0552203
Paramacrobiotus	head	turn	out	c(t=1422)	-0.0478844	-0.0157081	-0.0124085	-0.0127847	-0.00473469	0.00210113	0.0520358	0.162789	0.223669	0.217729	0.163426	0.135137	0.163318	0.207307	0.204305	0.176273	0.139376	0.101644	0.0702849	0.0303662	-0.0291854	-0.107984	-0.153779	-0.18672	-0.222344	-0.218384	-0.189398	-0.16921	-0.177659	-0.204654	-0.215915	-0.202841	-0.098534
Paramacrobiotus	head	turn	out	c(t=1423)	-0.0514211	0.0276447	0.0957752	0.120274	0.125942	0.141299	0.159467	0.177679	0.179336	0.172843	0.150526	0.130885	0.100048	0.0459394	0.0445155	0.0509447	0.0403396	0.036375	0.0183866	0.00318289	-0.0087363	-0.039332	-0.0667388	-0.10316	-0.23015	-0.29938	-0.239747	-0.153235	0.0348874	0.122553	0.0591667
Paramacrobiotus	head	turn	out	c(t=1424)	0.0356279	0.0356112	0.0463956	0.0487056	0.0861628	0.147844	0.156038	0.125092	0.0777836	0.102056	0.14285	0.140173	0.139057	0.16431	0.181145	0.145103	0.0682968	0.0504399	0.073031	0.0654601	0.00916245	-0.0770973	-0.104822	-0.11818	-0.144714	-0.172586	-0.175261	-0.152937	-0.101606	-0.0565336
Paramacrobiotus	head	turn	out	c(t=1425)	0.0253432	0.0181898	-0.0362463	-0.0416022	-0.035187	-0.0196331	0.0266126	0.0780682	0.112531	0.1161	0.0967786	0.106414	0.12669	0.134656	0.143427	0.125143	0.107524	0.0915641	0.0681347	0.0527198	-0.00100509	-0.0530608	-0.0743386	-0.0803577	-0.0827181	-0.0930629	-0.0696431
Paramacrobiotus	head	stra	in	c(t=278)	-0.186662	-0.137826	-0.147508	-0.149824	-0.154911	-0.132685	-0.103276	-0.0599697	-0.0240137	-0.0162312	-0.00759838	0.0074169	0.021047	0.0411599	0.0456676	0.0527032	0.0640546	0.0550554	0.0469932	0.0414054	0.0371881	0.0436816	0.0430422	0.0386786	0.0222178	-0.0360828	-0.0881758	-0.0649278	-0.0251219	-0.00119554	0.0162377	0.0504104	0.116878	0.0629686	-0.116894	-0.251363	-0.18778	0.0275718	0.239571	0.339828	0.350555
Paramacrobiotus	head	stra	in	c(t=279)	-0.0371408	0.0073234	0.0286562	0.015583	0.00189622	-0.034607	-0.0969061	-0.132594	-0.158257	-0.114855	-0.0610165	-0.0528248	-0.0587294	-0.0834949	-0.0711567	-0.0431328	-0.0210711	0.000104417	0.0230206	0.0346354	0.0380521	0.0295785	0.0189796	0.0307242	0.0519361	0.0423031	0.0375147	0.0357799	0.0045858	-0.0202939	0.00307433	0.10117	0.104527	-0.0644956	-0.133799	-0.116328	-0.0107411	0.0560575	-0.0218508	0.0186375
Paramacrobiotus	head	stra	in	c(t=280)	-0.0974488	-0.0249546	-0.0162064	-0.0116929	0.0204457	0.0519379	0.0676792	0.0556391	0.0200474	-0.000590795	-0.00550679	-0.0169049	-0.0172569	0.00625471	0.0242528	0.0339907	0.0201729	-0.0167442	-0.0458724	-0.0638074	-0.0749913	-0.0752904	-0.0648015	-0.0522724	-0.0138885	0.0158717	0.034911	0.0377257	0.018613	-0.00967553	-0.0323694	-0.00478431	0.0108893	0.00243066	0.0137118	0.0279173	0.0608107	0.0648919	0.00248869
Paramacrobiotus	head	stra	in	c(t=281)	-0.000613552	-0.0325071	-0.0390418	-0.0104712	0.0482424	0.0666435	0.0385723	-0.0131791	-0.0422103	-0.0301401	-0.0119667	-0.00585047	0.0147466	0.0183893	-0.0120452	-0.0309964	-0.0267217	-0.00689941	0.00104871	-0.0118239	-0.0176046	-0.0131129	-0.0165043	-0.00292583	0.00224768	0.00399449	0.0083924	-0.00409601	0.00175583	-0.0106958	-0.0426479
Paramacrobiotus	head	stra	in	c(t=282)	-0.09562	-0.0503018	-0.110626	-0.118037	-0.0547267	-0.00585062	0.0442781	0.0338552	0.00909267	-0.0111824	-0.016223	-0.0194398	-0.0143955	0.0147581	0.0212036	0.0150128	0.0218905	0.0176406	0.0372998	0.0363399	-0.00856963	-0.0470979	-0.0600917	0.00870411	0.0827588	0.118747	0.120878	0.088198
Paramacrobiotus	head	stra	in	c(t=283)	-0.0453968	-0.019536	-0.0113039	-0.0218612	-0.028339	-0.0323219	-0.028123	-0.0143919	-0.0129325	-0.0316915	-0.0531184	-0.0542668	-0.0293334	-0.00230261	-0.0163514	-0.0356692	-0.046434	-0.0399579	-0.0272143	-0.0257902	-0.0114711	0.00939547	0.0123156	-0.00976772	-0.0342895	-0.0439033	-0.0282679	0.035182
Paramacrobiotus	head	stra	in	c(t=284)	0.289122	0.305301	0.281224	0.249232	0.212795	0.144834	0.102425	0.0625404	0.0411077	0.0407573	0.0217878	0.00420235	-0.0233614	-0.025376	-0.0144288	-0.0365988	-0.0771377	-0.101815	-0.0725037	-0.046731	-0.0300954	-0.0350403	-0.0266978	-0.00699098	-0.0189178	-0.0279518	-0.0137265	-0.00298036	0.00494697	-0.00790685	-0.0198331	-0.00943478	0.0310111
Paramacrobiotus	head	stra	in	c(t=285)	0.0975176	0.126918	0.136005	0.137818	0.2018	0.20686	0.0885977	0.000550451	-0.0372535	0.00486211	0.133759	0.170936	0.12277	0.0766117	0.0622191	0.0438599	0.00313746	-0.0244775	-0.0591209	-0.0777786	-0.104561	-0.116522	-0.0808269	-0.0401417	-0.03904	-0.0546111	-0.0482024	0.000507734	0.0300479	0.00397734	-0.0218197	-0.0315541	0.00461698	0.045671	0.0272445
Paramacrobiotus	head	stra	in	c(t=286)	-0.0111815	-0.0108372	0.000428051	0.0174481	0.0224669	0.0268479	0.0379101	0.0174502	0.00367115	0.00734747	0.0156091	0.0480533	0.0395089	0.0294961	0.0381063	0.0264347	0.00379423	-0.0206938	-0.0349816	-0.0395383	-0.0522856	-0.0583146	-0.0381998	-0.0169278	-0.0045846	0.000239614	-0.00511843	0.012545	0.00933808
Paramacrobiotus	head	stra	in	c(t=287)	0.0465989	0.00623824	0.005194	0.030476	0.0469928	0.0619495	0.0622961	0.0411714	0.0304306	0.0272981	0.0233904	0.0232819	0.0358327	0.0451219	0.0673797	0.0455752	-0.017541	-0.0427833	-0.0392282	-0.00957395	-0.00163021	-0.0181754	-0.0131705	0.00190476	0.00252619	-0.0104089	-0.0257253	-0.0239212	-0.0148674	-0.0116882	-0.00517117	-0.0145324
Paramacrobiotus	head	stra	in	c(t=288)	0.0946072	0.00677223	0.0032931	0.0315866	0.0399851	0.0589573	0.0563788	0.0394368	0.0317059	0.00562158	-0.0085924	0.0260873	0.0720617	0.0842462	0.0764251	0.0506719	-0.0257273	-0.0341616	-0.0149965	-0.00100316	0.0244923	0.0272754	0.0137979	-0.0114093	-0.0337488	-0.0288707	-0.00931025	-0.00890559	-0.0242844	-0.0308667	-0.0332429	-0.017861	-0.0217888	-0.0531329
Paramacrobiotus	head	stra	in	c(t=289)	-0.189477	-0.176406	-0.152123	-0.11443	-0.0845652	-0.0344956	-0.00421787	0.0215637	0.0499659	0.0672187	0.0726704	0.08441	0.0864045	0.0808481	0.0800473	0.0519442	0.047371	0.0504111	0.0383957	0.0175328	-0.0264149	-0.0346888	-0.0281457	-0.0246336	-0.0323461	-0.0298446	-0.0101639	-0.00465715	-0.0143733	-0.0216776	-0.0211047	-0.0154781	-0.0192341	-0.0212961	-0.00626192	0.00326602
Paramacrobiotus	head	stra	in	c(t=290)	-0.0576435	0.0108016	-0.00825288	-0.0463542	-0.0602139	-0.0945679	-0.104797	-0.131541	-0.122304	-0.088633	-0.0655462	-0.0476488	-0.0434769	-0.0261488	-0.00322614	0.0128005	0.0362321	0.0608658	0.0672676	0.0478554	0.028097	0.0362005	0.0629353	0.0574897	0.0392551	0.00408706	-0.00131932	0.0167528	0.00230992	-0.0144163	-0.0257074	-0.0323268	-0.0241242	-0.0312284	-0.0423988
Paramacrobiotus	head	stra	in	c(t=291)	-0.0773559	-0.00758433	0.0153225	0.0103054	0.00234286	-0.00987266	-0.0216379	-0.00666301	-0.00940651	-0.0444538	-0.0383512	-0.0135188	0.00034177	-0.00448538	-0.0492796	-0.077495	-0.0573179	-0.0308584	0.0200147	0.0316262	0.00537595	-0.000230948	0.00135698	0.0259012	0.000822141	-0.0197124	-0.0115598	0.0181081	0.0304626	0.0183358	0.0147414	0.0207692	0.0359728	0.0344334	0.0150921
Paramacrobiotus	head	stra	in	c(t=292)	-0.0334659	0.000461911	0.0681224	0.0928205	0.105463	0.0877794	0.0510486	0.0200363	0.0144053	0.014686	0.0127781	-0.0096552	-0.0551363	-0.0545249	-0.0451243	-0.0494437	-0.0650001	-0.0738176	-0.0488537	-0.00906457	0.00181562	-0.00172247	-0.000771195	-0.0036262	0.00521712	0.00900282	0.00254987	-0.00118629	0.00751693	0.0304132	0.047715	0.0345387	0.0113567	-0.014299	-0.0121722	0.00997026
Paramacrobiotus	head	stra	in	c(t=293)	0.290684	0.402785	0.417953	0.385079	0.366703	0.261938	0.139027	0.0284522	-0.029762	-0.000680553	0.0318532	0.0432886	0.0490887	0.0307241	-0.0188109	-0.0526147	-0.0288416	0.0022065	0.00979823	-0.040471	-0.0774783	-0.056697	-0.0484006	-0.0249689	-0.0161519	-0.00623795	-0.00572071	-0.0167078	-0.012552	0.00167371	0.00794589	0.00838153	0.00647717	0.00223677	0.000762409	-0.00524476	-0.0120991	-0.00843465
Paramacrobiotus	head	stra	in	c(t=294)	0.0495178	0.0296708	0.0234219	-0.00349798	-0.0172405	-0.0114817	0.00604091	0.0461207	0.0671764	0.0853918	0.0631386	0.0230594	0.019425	-0.000127189	0.00633481	0.00220711	-0.0187933	-0.0112263	-0.0165769	-0.0265076	-0.0266416	-0.0163072	-0.0189113	-0.0350692	-0.0383685	-0.0212732	-0.00420753	-0.0102904	-0.0108926	-0.00188802	-0.00468475	-0.0147535	-0.0469809	-0.053729	-0.0355441
Paramacrobiotus	head	stra	in	c(t=295)	0.456558	0.460961	0.359856	0.303794	0.21688	0.162055	0.15431	0.124885	0.0945156	0.0380268	-0.000602568	0.00661781	0.00552433	-0.00856623	-0.0257318	-0.0463464	-0.0399965	-0.0302768	-0.0313195	-0.0275037	-0.0318726	-0.0286351	0.00238484	0.0332772	0.0620089	0.0420384	-0.00494171	-0.0327154	-0.039583	-0.0180277	-0.00569339	-0.0100885	-0.0115768	-0.0140442	-0.0259773	-0.0176734	-0.0142163	0.00891343	0.014949
Paramacrobiotus	head	stra	in	c(t=296)	0.097299	0.144475	0.199017	0.205301	0.232963	0.227215	0.210519	0.201256	0.16413	0.152656	0.115388	0.0739327	0.0627594	0.0244727	-0.0241994	-0.0399027	-0.0124596	0.0130066	0.00854645	-0.0593883	-0.113093	-0.108625	-0.0850769	-0.0549199	-0.0051659	0.0192805	0.0228909	-0.0051452	-0.0262096	-0.00924565	0.00248358	0.00348519	-0.00154549	-0.00917139	-0.00712636	-0.00226743	0.0040733	0.0114925	0.0226105
Paramacrobiotus	head	stra	in	c(t=297)	0.30488	0.357439	0.310114	0.246058	0.196425	0.152372	0.110245	0.0819638	0.0732777	0.0820151	0.100966	0.079489	0.0642276	0.0743475	0.0817026	0.0668302	0.0474955	0.0358632	0.0282632	0.017984	-0.0093044	-0.0269717	-0.0209344	-0.0190943	-0.0157768	-0.0092952	-0.014125	-0.0245805	-0.0515164	-0.0587612	-0.0412094	-0.0173917	-0.00164885	-0.0120345	-0.0184379	-0.00188456	0.00801663	-0.00547234	-0.0332811	-0.0731705	-0.0674953	-0.0325378
Paramacrobiotus	head	stra	in	c(t=298)	0.262822	0.280915	0.245595	0.139927	0.125061	0.17219	0.234007	0.252167	0.161276	0.107636	0.0926115	0.0600139	0.0248741	-0.0206682	-0.0342417	-0.0197382	-0.0113307	0.00348502	-0.00437365	-0.011148	-0.0020116	0.00829646	0.0308083	0.0254436	-0.0127802	-0.0343455	-0.0416727	-0.0192262	-0.0123001	-0.0197457	-0.0237624	-0.0242516	-0.0258666	-0.0205115	-0.00451651	-0.0123448	-0.0343612	-0.0466871	-0.0543243	-0.0222551
Paramacrobiotus	head	stra	in	c(t=299)	0.199675	0.166498	0.0892379	0.0620794	0.0891918	0.121108	0.201566	0.218366	0.197829	0.18892	0.163542	0.157498	0.143016	0.132525	0.0974742	0.071543	0.0460479	0.0267021	0.0305645	0.00822761	-0.00433571	-0.0223311	-0.044377	-0.0670812	-0.0612298	-0.0368218	-0.0193011	-0.0190005	-0.0396571	-0.033791	-0.00851463	0.00812793	0.00690173	-0.0100096	-0.0206445	-0.0155621	-0.0122973	-0.0161244	-0.0307582	-0.0347255	-0.0425559	-0.0502067
Paramacrobiotus	head	stra	in	c(t=300)	-0.0258492	0.0766484	0.11633	0.129345	0.150451	0.157157	0.158102	0.201218	0.200268	0.195116	0.174593	0.126017	0.117474	0.0932551	0.0687596	0.0734901	0.0651898	0.0488944	0.0249569	-0.0107837	-0.0198844	-0.0198311	-0.0140053	-0.00985427	-0.0239273	-0.0480939	-0.060063	-0.0439337	-0.0166089	-0.00578783	-0.00810663	-0.0164137	-0.0305103	-0.0379634	-0.0380583	-0.0230441	-0.00299738	0.00842996	0.0162624	0.0201494	0.0217848
Paramacrobiotus	head	stra	in	c(t=301)	0.0558748	0.0916741	0.0860572	0.0707289	0.0742438	0.10363	0.136715	0.128624	0.1253	0.123324	0.139182	0.15411	0.12993	0.10406	0.0717766	0.0470661	0.0348095	0.0121042	0.00403216	-0.0118974	-0.0175389	-0.00705091	-0.00127969	0.00206677	-0.00581565	-0.0293838	-0.045397	-0.0284428	-0.000423164	0.00706478	-0.0046592	-0.0286718	-0.0403015	-0.0282196	-0.0240162	-0.0304391	-0.033226	-0.0361394	-0.0128897
Paramacrobiotus	head	stra	in	c(t=302)	-0.0131559	0.036498	0.0585736	0.0705577	0.110552	0.135735	0.177868	0.170103	0.149374	0.12172	0.0881002	0.101563	0.0986278	0.107632	0.114261	0.093447	0.0678984	0.0411763	0.0388533	0.04874	0.0344039	0.00804176	-0.00853122	-0.0122676	-0.0217044	-0.0484035	-0.0733831	-0.0477028	-0.00985508	0.025326	0.0115815	-0.0207267	-0.0335509	-0.0267463	-0.0169209	-0.0199029	-0.0248796	-0.022461	-0.0174661	-0.00334341	-0.000495653
Paramacrobiotus	head	stra	in	c(t=303)	-0.0787208	0.0333341	0.0654562	0.0415587	0.0483277	0.079623	0.0974741	0.0996855	0.0630904	0.0583939	0.100808	0.134053	0.160994	0.158001	0.159996	0.151315	0.11979	0.0867186	0.0593724	0.0612729	0.0668792	0.0543874	0.047027	0.0303457	0.0162886	-0.00152015	-0.0365047	-0.0443553	-0.0324652	-0.0260222	-0.00470202	-0.004142	-0.00720745	-0.00756711	-0.0176286	-0.0276916	-0.040465	-0.0526661	-0.0352008	-0.00264736	0.0253569	0.0332167	-0.00730753
Paramacrobiotus	head	stra	in	c(t=304)	0.0164763	0.0446715	0.0390759	0.0193209	0.0351786	0.0509694	0.0546202	0.0345919	0.00118526	0.0106187	0.044759	0.0728811	0.103101	0.117296	0.129081	0.147578	0.138412	0.133822	0.0925235	0.0402716	0.0163358	0.0246079	0.0624506	0.0654683	0.0345756	-0.0123684	-0.0256889	-0.00156077	0.00187703	-0.0121525	-0.0267984	-0.0296339	-0.0128472	-0.0223882	-0.0406157	-0.0363693	-0.0248583	-0.00984145	-0.0114791	-0.0180075	-0.0132324
Paramacrobiotus	head	stra	in	c(t=305)	0.0117069	0.0395037	0.0606065	0.0662422	0.066657	0.056132	0.0416053	0.0448398	0.0984397	0.154792	0.1627	0.140195	0.0657631	0.0420851	0.0410449	0.0717105	0.129743	0.141459	0.118817	0.0745588	0.0567256	0.0599481	0.0499553	0.0373927	0.0349924	0.0312821	0.0178506	-0.0158616	-0.0255663	0.00150545	0.0305959	0.0304322	-0.0103418	-0.0490535	-0.0311448	-0.00179256	0.000291812	-0.0291249	-0.0578046	-0.0467642	-0.0242352	-0.00456343	-0.00979724	-0.0386692
Paramacrobiotus	head	stra	in	c(t=306)	-0.10807	-0.15879	-0.211205	-0.210214	-0.217781	-0.201731	-0.154107	-0.0855774	-0.01858	0.00809424	0.00931325	0.00934587	0.0381119	0.0978657	0.137111	0.157648	0.171289	0.155535	0.168559	0.168349	0.136335	0.104544	0.0748117	0.0717952	0.0731591	0.0500773	0.0314893	0.0282809	0.0146171	0.00491138	-0.0118173	-0.00962253	0.012881	0.00571198	-0.00777553	-0.0147651	-0.0223736	-0.0144464	-0.0113962	-0.0169063	-0.0209954	-0.0225879	-0.0215102	-0.0220684	-0.0151761
Paramacrobiotus	head	stra	in	c(t=307)	-0.127533	-0.0714875	0.0595352	0.122815	0.105794	0.127619	0.0973735	0.0307511	0.00383011	-0.0159999	-0.0491505	-0.049456	-0.0696192	-0.0444157	0.0286446	0.0599775	0.0760165	0.0990725	0.118991	0.127335	0.0965268	0.072496	0.0812421	0.104228	0.114721	0.119856	0.0940171	0.0620667	0.0251093	0.0109538	0.00833436	0.0118126	0.00322829	-0.0304354	-0.0352765	-0.0175367	-0.0073319	-0.0162443	-0.0423798	-0.0486422	-0.02854	-0.022996	-0.0374637	-0.0534653	-0.0782986
Paramacrobiotus	head	stra	in	c(t=308)	-0.0342928	0.0328461	0.0683349	0.0733291	0.0795743	0.0760014	0.0820817	0.0787424	0.0595773	0.0195312	0.00284544	0.0124095	0.0255956	0.0444232	0.0547985	0.0719911	0.0859384	0.0781481	0.0731184	0.0553582	0.0384419	0.0445091	0.0621745	0.0718279	0.0617955	0.044098	0.0471618	0.0580489	0.0441847	0.0111596	0.00908406	0.0134776	0.0102371	0.0170729	-0.00117011	-0.0157688	-0.0348052	-0.0549369	-0.0355461	-0.0136452	-0.0183949	-0.0144448	-0.0358601	-0.0725323
Paramacrobiotus	head	stra	in	c(t=309)	-0.103466	-0.0413276	0.0288716	0.070182	0.0838017	0.0726846	0.0526303	0.0777996	0.109056	0.11096	0.0825919	0.0596268	0.0430013	0.027839	0.0257677	0.0345957	0.0545961	0.055897	0.0465479	0.0351889	0.0331186	0.0420509	0.0569027	0.0669828	0.0595061	0.0397839	0.0202113	0.0164302	0.0345624	0.0481536	0.0385878	0.0154792	-0.000564378	0.00745576	0.0285859	0.0266583	0.00828922	-0.00839815	-0.0128536	-0.0131459	-0.0165889	-0.0255357	-0.038452
Paramacrobiotus	head	stra	in	c(t=310)	-0.129337	-0.0069262	0.0665461	0.0740539	0.0794824	0.0579156	0.0321119	0.00728808	0.0121324	0.0470851	0.0757642	0.0953224	0.0839079	0.0673343	0.0796086	0.0819805	0.074702	0.0578316	0.0247852	0.0312148	0.0747099	0.0831995	0.077207	0.0480724	0.00659274	0.00695082	0.00476019	0.0155252	0.0349615	0.0348504	0.0289966	0.0199512	0.0194577	0.0255897	0.0277756	0.0193986	0.000607845	-0.0139802	-0.0132514	-0.00400009	-0.000465897	0.00777661	-0.00933224	-0.0302974
Paramacrobiotus	head	stra	in	c(t=311)	0.116087	0.14068	0.096373	0.104187	0.0687171	0.0547242	0.0665292	0.0646407	0.0692842	0.0428642	0.0249746	0.0437826	0.0468574	0.032327	0.0314849	0.0273653	0.0255473	0.022224	0.0257055	0.0404844	0.0608794	0.0695327	0.0695946	0.0692012	0.0589056	0.0540567	0.0552496	0.0448836	0.0266127	0.0193361	0.0285775	0.0435549	0.0448417	0.0252118	-0.00179244	-0.0125983	-0.00729351	0.000985467	-0.00582552	-0.0215416	-0.0229372	-0.000552911	0.0229252	0.0234636	0.0105874
Paramacrobiotus	head	stra	in	c(t=312)	-0.132065	-0.0371966	0.0348066	0.111238	0.124616	0.0781655	0.042468	0.040729	0.123271	0.185528	0.178062	0.172204	0.150533	0.117446	0.0907169	0.048721	0.0260694	0.015243	0.0125119	0.0156559	0.0241563	0.0247865	0.0172411	0.00691108	0.00339876	0.0110433	0.00669029	-0.00154753	0.0209057	0.0359061	0.0364697	0.0245364	0.00973523	0.0274261	0.0471783	0.0399952	0.0215025	-0.00220952	-0.0147559	-0.00677643	0.00414053	0.00829792	0.0236856	0.0204297	0.00880095
Paramacrobiotus	head	stra	in	c(t=313)	-0.0975045	-0.0894674	-0.102613	-0.0935517	-0.0667146	-0.0115061	0.0697133	0.0804246	0.0526103	0.0662802	0.0874913	0.139461	0.146507	0.0913008	0.115135	0.136956	0.145218	0.141085	0.104798	0.095142	0.0765748	0.040346	-0.00240946	-0.0103917	0.0055623	0.00434528	-0.0178762	-0.0271971	-0.0119319	0.0089109	0.00222078	-0.0131512	-0.000355101	0.0194033	0.0244591	0.00639316	-0.00529067	0.00555816	0.0318145	0.0330117	-0.00819949	-0.0320691	-0.0109767	0.0232226	0.0398404
Paramacrobiotus	head	stra	in	c(t=314)	0.00785371	0.0705034	0.0793711	0.0352016	-0.0217418	-0.0407775	-0.00634319	0.0445057	0.0845415	0.0654817	0.0486439	0.0553728	0.0445765	0.0531216	0.0569908	0.0761815	0.132998	0.145996	0.140288	0.107997	0.080949	0.0671467	0.0529176	0.0303443	-0.0043208	-0.0187541	-0.0158405	0.00943521	0.0335319	0.00323001	-0.0290174	-0.022937	0.00983755	0.0300473	0.00721625	-0.0265139	-0.0301546	-0.0122153	0.000378854	0.00229742	0.00348923	0.0155634	0.0197388	0.0294936	0.0233329
Paramacrobiotus	head	stra	in	c(t=1427)	-0.0883409	0.0227998	0.0363413	0.015672	-0.000281409	-0.0292426	-0.0254271	-0.00957741	0.0105354	0.0273249	0.0343244	0.0431109	0.073375	0.0611431	0.084085	0.029888	-0.107675
Paramacrobiotus	head	stra	in	c(t=1428)	0.0230694	0.0270357	0.00022044	-0.0294489	-0.0897388	-0.156127	-0.15195	-0.129736	-0.096479	-0.0833398	-0.0808046	-0.051001	-0.0331182	-0.0381958
Paramacrobiotus	head	stra	in	c(t=1429)	-0.00869647	0.0233491	0.0533582	0.0534954	0.0394167	0.0251658	0.00417222	-0.0264202	-0.0358589	-0.106785	-0.198096
Paramacrobiotus	head	stra	in	c(t=1430)	1.23e-05	-0.00903789	-0.0397699	-0.0944254	-0.0943126	-0.0171265	0.0628875	0.144229	0.146874	0.0907617
Paramacrobiotus	head	stra	in	c(t=1431)	0.0595795	0.0382521	0.0293429	0.0325614	0.027299	0.030606	0.0595345	0.0727169	0.105584	0.0961045	0.0552205
Paramacrobiotus	head	stra	in	c(t=1432)	-0.0462637	-0.0650973	-0.0361031	-0.00852229	0.0326556	0.0681182	0.0932279	0.113158
Paramacrobiotus	head	stra	in	c(t=1433)	-0.0447187	-0.0795156	-0.0575842	-0.0250385	-0.00962625	0.0235326	0.0382444	0.059481	0.0694255	0.0690674
Paramacrobiotus	head	stra	in	c(t=1434)	0.094368	0.0902168	-0.0898183	-0.144619	-0.0892371	-0.0850498	0.0184173	0.0381762	0.0212753	0.00968902	0.0123792
Paramacrobiotus	head	stra	in	c(t=1435)	0.105128	0.175888	0.201658	0.19724	0.191241	0.166349	0.15201	0.146243	0.139476	0.115919	0.0928744	0.0743988	0.0737815
Paramacrobiotus	head	stra	in	c(t=1436)	0.0329143	-0.0305024	-0.0510809	-0.0258815	-0.0120914	0.0138866	0.0654968	0.0986023	0.197682	0.226411	0.293671	0.437164
Paramacrobiotus	head	stra	in	c(t=1437)	-0.0699607	-0.133748	-0.119455	-0.0635414	-0.0237364	-0.00459409	-0.0390914	-0.0664852	-0.0621552	-0.033742	-0.00748015	0.00112047	0.0222355
Paramacrobiotus	head	stra	in	c(t=1438)	0.00516829	0.0636656	0.049328	0.00276494	-0.0185983	-0.0347379	-0.0105095	0.0137934	0.00657482	0.0119947	0.0469941
Paramacrobiotus	head	stra	in	c(t=1439)	0.05805	-0.00202472	-0.0427238	-0.0351282	-0.0122396	0.00728088	0.0375706	0.113918	0.150096	0.270612	0.426365
Paramacrobiotus	head	stra	in	c(t=1440)	0.0152594	-0.00345362	-0.00569775	-0.00279885	-0.00587294	0.0177761	0.0662294	0.0838639	0.116942	0.0708966	-0.0107839
Paramacrobiotus	head	stra	in	c(t=1441)	0.0946606	-0.0534693	-0.102604	-0.0762491	-0.0632844	-0.0216542	0.0563477	0.102335	0.182752	0.182896	0.120215
Paramacrobiotus	head	stra	in	c(t=1442)	-0.0702765	-0.0989824	-0.111784	-0.122972	-0.15643	-0.162699	-0.108534	-0.0811966	-0.0370462	-0.0893498	-0.200413
Paramacrobiotus	head	stra	in	c(t=1443)	0.0670979	0.0775593	0.090683	0.0916311	0.0876275	0.0657822	0.0467215	-0.00819115	-0.0166295	-0.0782207	-0.205847
Paramacrobiotus	head	stra	in	c(t=1444)	-0.116535	-0.124742	-0.0686502	-0.0439061	-0.034234	-0.0312591	-0.0279526	-0.00167471	-0.0147562	-0.0350282	-0.0913458	-0.171006
Paramacrobiotus	head	stra	in	c(t=1445)	-0.0397328	0.0907408	0.121405	0.120555	0.0963132	0.0469181	-0.00254237	-0.11736	-0.177932	-0.258538	-0.292813	-0.224215
Paramacrobiotus	head	stra	in	c(t=1446)	-0.0337525	-0.0517137	-0.0537618	-0.0298286	-0.0150791	0.00466678	0.011016	0.0022815	-0.00259367	-0.021314	-0.0442584	-0.055288	-0.0808546	-0.0934427
Paramacrobiotus	head	stra	in	c(t=1447)	0.0523584	0.0507591	0.0673242	0.0547469	0.0554639	0.0621294	0.0713654	0.0886629	0.071062	0.0335609	0.0169608	0.00638602	0.0363356	0.110597
Paramacrobiotus	head	stra	in	c(t=1448)	-0.0466728	-0.0629047	-0.0484275	-0.0191315	0.0131485	0.0261867	0.0506466	0.0849488	0.103779	0.0631239	0.00661308	-0.0319404	-0.000182045	0.152473
Paramacrobiotus	head	stra	in	c(t=1449)	-0.0951107	-0.0190085	0.0200409	0.0143622	-0.00318066	-0.0434201	-0.0586953	-0.0522471	-0.036688	-0.00304532	0.0386977	0.0954735	0.207366
Paramacrobiotus	head	stra	in	c(t=1450)	-0.0024246	0.105138	0.152369	0.146072	0.116597	0.0472728	-0.0263916	-0.030861	0.0352824	0.0723031	0.0075683	-0.0800483	-0.19625	-0.236834
Paramacrobiotus	head	stra	in	c(t=1451)	0.172017	0.207129	0.17663	0.168166	0.180584	0.183365	0.180711	0.136732	0.0920895	0.0642665	0.0525609	0.0494807	0.0642182
Paramacrobiotus	head	stra	in	c(t=1452)	0.0826819	0.0331566	0.0410585	0.0614399	0.0626155	0.0605584	0.0543087	0.0582296	0.101128	0.143906	0.156848	0.12669	0.0902548	0.0346642	-0.0353655
Paramacrobiotus	head	stra	in	c(t=1602)	-0.0194208	0.0264422	0.0455033	0.0383346	0.0404632	0.0364617	0.0329963	0.0555625	0.0562798	0.110049	0.255516
Paramacrobiotus	head	stra	in	c(t=1603)	-0.0555225	0.00349836	0.0475323	0.0497908	0.0556907	0.0481897	0.035558	0.0324496	0.0235016	0.0180829	0.0129446
Paramacrobiotus	head	stra	in	c(t=1604)	-0.00728245	-0.0148514	-0.0161635	-0.00914261	0.00998445	0.0234063	0.0620017
Paramacrobiotus	head	stra	in	c(t=1605)	-0.0396381	-0.0471225	-0.0449959	-0.0366641	-0.0581638	-0.0804347	-0.0659852	-0.0214948	0.050025	0.0795886	0.0848478	0.102373
Paramacrobiotus	head	stra	in	c(t=1606)	-0.0181205	0.0166105	0.0731724	0.112568	0.123139	0.111379	0.0497171	0.0148666	0.0112269	0.00356714	0.00175056	-0.0167247	-0.0287424	-0.031797
Paramacrobiotus	head	stra	in	c(t=1607)	0.0702064	0.06024	0.0830346	0.103402	0.131412	0.182397	0.182488	0.181044	0.156605	0.132312	0.111913	0.0834411	0.0588289	0.044372	0.0419463
Paramacrobiotus	head	stra	in	c(t=1608)	-0.0915054	-0.123765	-0.115132	-0.104921	-0.0977212	-0.0866	-0.0765932	-0.0511387	-0.0223253	0.0136893	0.034364	0.0564586	0.0983113
Paramacrobiotus	head	stra	in	c(t=1609)	0.00842396	0.00763053	0.0200321	0.0222998	0.00264416	-0.0286707	-0.0408297	-0.0344313	-0.0133853	-0.000148118	-0.00350871	0.0135026	0.0265493
Paramacrobiotus	head	stra	in	c(t=1610)	0.0548106	0.0439803	0.0410868	0.0269118	0.00609107	0.00186051	0.0204586	0.0196276	0.0113869	0.0151782	0.0373613	0.0865392	0.13321
Paramacrobiotus	head	stra	in	c(t=1611)	0.0578943	0.00923929	0.0117029	0.0250846	0.0212953	0.0211334	0.0275024	0.0775123	0.127568	0.14878	0.198923	0.243627	0.313146	0.329734	0.243118
Paramacrobiotus	head	stra	in	c(t=1612)	-0.196436	-0.252307	-0.265213	-0.220471	-0.17772	-0.11224	-0.0935934	-0.0858022	-0.0678558	-0.0317597	0.018013	0.0530371	0.074755	0.0929789	0.117689
Paramacrobiotus	head	stra	in	c(t=1613)	-0.0193282	0.00375171	-0.00775819	-0.029268	-0.0381457	-0.026988	-0.0122228	-0.0135459	-0.0376611	-0.0622619	-0.0638775	-0.104954	-0.118667	-0.175517	-0.262905
Paramacrobiotus	head	stra	in	c(t=1614)	-0.101135	0.012041	0.0456134	0.0206259	0.012102	-0.000628071	0.00961465	0.00550549	-0.027286	-0.0419492	-0.0397488	-0.00531434	-0.017407	-0.0301496	-0.0606239	-0.0498269	0.0174292
Paramacrobiotus	head	stra	in	c(t=1615)	0.0181987	0.00814197	-0.00438469	0.00657401	0.0407771	0.0539126	0.0692842	0.0604173	0.0594325	0.0895284	0.118864	0.150197	0.203785
Paramacrobiotus	head	stra	in	c(t=1616)	-0.0389645	-0.09121	-0.0996554	-0.0688346	-0.0483731	-0.0198076	-0.00903471	-0.0119137	-0.038973	-0.0756164	-0.0777868	-0.0280605	0.0611334	0.143999	0.184339	0.211652	0.215728
Paramacrobiotus	head	stra	in	c(t=1617)	-0.332953	0.072102	0.208866	0.193615	0.132415	0.0634736	-0.0125032	-0.0102995	0.00668567	-0.00190443	-0.0158973	-0.0285142	-0.0390246	-0.0491521	-0.0476945
Paramacrobiotus	head	stra	in	c(t=1618)	0.254099	0.0667446	-0.0878077	-0.0644523	-0.00665612	0.0619173	0.193136	0.190825	0.179727	0.110352	0.0523101	0.0393895	0.0435541	0.0806283	0.092469	0.10729	0.111616	0.137287	0.150665
Paramacrobiotus	head	stra	in	c(t=1619)	0.0733389	0.0469202	0.0291122	0.0199244	0.00713839	-0.00550624	-0.01956	-0.0201029	-0.00979905	0.0113019	0.040759	0.0519872	0.0764691	0.117173
Paramacrobiotus	head	turn	out	c(t=1643)	-0.268485	-0.250691	-0.256204	-0.248272	-0.265849	-0.24345	-0.208376	-0.180118	-0.17016	-0.154843	-0.105302	-0.00720175	0.0799729	0.104662	0.080941	0.0485185	-0.00751316	-0.0341424
Paramacrobiotus	head	turn	out	c(t=1644)	-0.141043	-0.0872799	-0.0784033	-0.107368	-0.170986	-0.207078	-0.206477	-0.198667	-0.224778	-0.248451	-0.205874	-0.097554	-0.0257143	-0.0277169	-0.0518462	-0.0841463	-0.108834
Paramacrobiotus	head	turn	out	c(t=1645)	-0.228916	-0.166798	-0.0243884	0.00211874	-0.0413267	-0.0234787	-0.0225021	-0.0623004	-0.100607	-0.19318	-0.234513	-0.182964	-0.140505	-0.0766875	-0.0500274	-0.0569462	-0.0598161	-0.102843	-0.126622
Paramacrobiotus	head	turn	out	c(t=1646)	-0.0495163	-0.0286986	-0.0528708	-0.0814975	-0.135245	-0.161225	-0.135639	-0.0721523	-0.00926086	-0.0208565	-0.0592391	-0.093117	-0.104922	-0.0923696	-0.0930025	-0.0706233
Paramacrobiotus	head	turn	out	c(t=1647)	-0.107645	-0.0220044	-0.0278383	-0.0684027	-0.0986246	-0.123113	-0.106419	-0.0792552	-0.0526219	-0.0208417	0.00136186	0.0270028	0.0268268
Paramacrobiotus	head	turn	out	c(t=1648)	-0.108981	-0.0569449	-0.0729202	-0.111438	-0.121865	-0.11108	-0.102809	-0.135754	-0.154138	-0.133904	-0.0691991	-0.0231173	-0.00941534	0.00222923	0.0328049
Paramacrobiotus	head	turn	out	c(t=1649)	-0.0652032	-0.0722848	-0.104019	-0.111973	-0.109368	-0.0969926	-0.0925268	-0.0901972	-0.0738662	-0.0904635	-0.143057	-0.204009	-0.278051	-0.305176
Paramacrobiotus	head	turn	out	c(t=1650)	0.147946	0.119797	0.128353	0.136864	0.122781	0.0890474	0.0474367	0.0102074	0.00571925	-0.00211018	-0.0791796	-0.145625	-0.243834	-0.317129
Paramacrobiotus	head	turn	out	c(t=1651)	0.0141434	-0.016851	-0.0653416	-0.0655724	-0.0512137	-0.0493585	-0.0298379	-0.0238777	-0.00565437	-0.0157781	-0.0395357	-0.0955555	-0.132482
Paramacrobiotus	head	turn	out	c(t=1652)	0.0620632	0.0413577	0.0290943	0.0103635	-0.0151351	-0.0461627	-0.0635486	-0.0605724	-0.0682638	-0.0849049	-0.101065	-0.105006	-0.0869798	-0.0636327
Paramacrobiotus	head	turn	out	c(t=1653)	0.039091	0.0726186	0.171661	0.197552	0.170779	0.145352	0.0989819	0.0756445	0.0618291	-0.0126015	-0.0401976	-0.0293387	-0.0281209	-0.0608201	-0.0960446	-0.144103	-0.15483	-0.175714	-0.186359
Paramacrobiotus	head	turn	out	c(t=1654)	-0.000903826	0.0785072	0.149311	0.139446	0.119676	0.0907592	0.077856	0.0980651	0.0948382	0.0730987	0.0426662	0.0182808	0.0214805	0.0190323	-0.0312751	-0.0998347	-0.175676	-0.220447
Paramacrobiotus	head	turn	out	c(t=1655)	0.116974	0.215787	0.290846	0.254673	0.209726	0.129492	0.058852	0.0225512	-0.00287437	-0.0108699	-0.00786254	-0.00720808	-0.0186806	-0.031188	-0.0403769	-0.0574795	-0.0792354
Paramacrobiotus	head	turn	out	c(t=1656)	0.0368793	0.0792492	0.105969	0.115384	0.153548	0.187284	0.181858	0.14733	0.0845429	0.0569342	0.0483344	0.0243118	-0.00882137	-0.0133704	-0.0332113	-0.000406092	-0.0396245	-0.172363
Paramacrobiotus	head	turn	out	c(t=1657)	0.015764	0.117334	0.198884	0.175808	0.13595	0.0761097	0.0411838	0.072877	0.0999973	0.0840697	0.0519707	0.0316415	0.036274	0.0729195	0.06919	0.0677236	0.0381872	0.0229172
Paramacrobiotus	head	turn	out	c(t=1658)	0.061644	0.14628	0.20149	0.194498	0.18591	0.15274	0.103874	0.0719386	0.0576657	0.048654	0.0413707	0.0166651	0.0105495	0.0285596	0.052245	0.0639321	0.0227259
Paramacrobiotus	head	turn	out	c(t=1659)	-0.0476886	-0.0316914	0.024235	0.0651985	0.0596946	0.0139346	-0.0221231	0.0207006	0.0685147	0.0876337	0.120607	0.115601	0.0902409	0.0415266	0.00518118	0.0261221	0.127629	0.153202	0.163218	0.116041	-0.129903
Paramacrobiotus	head	turn	out	c(t=1660)	-0.0990378	-0.0764825	-0.016886	0.0336573	0.06394	0.0823629	0.0661867	0.0485139	0.0686159	0.0874537	0.088278	0.0974775	0.0832996	0.0613036	0.0417434	0.0244425	0.0374919	0.0820979	0.125864	0.162561	0.210381	0.190489
Paramacrobiotus	head	turn	out	c(t=1661)	-0.10472	-0.0504916	-0.0101442	-0.0110512	-0.015705	-0.0268881	-0.0192109	0.00847307	0.018943	0.049503	0.122006	0.168988	0.185459	0.147049	0.0864242	0.0586294	0.0427608	0.0461483	0.0761273	0.0944297	0.111217	0.16084
Paramacrobiotus	head	turn	out	c(t=1662)	-0.106565	-0.0563437	-0.0400867	-0.0464624	-0.0604229	-0.0894569	-0.0808661	-0.081657	-0.0956057	-0.0962037	-0.131481	-0.155154	-0.0748038	0.0367879	0.155616	0.23003	0.207275	0.14806	0.110198	0.0906418	0.0664766	0.0268955	-0.0129514	-0.042517	-0.0641013	-0.0267701
Paramacrobiotus	head	turn	out	c(t=1663)	0.0409352	0.0229745	0.0191873	-0.00279315	-0.0189629	-0.0120586	0.00624033	0.0115399	-0.0277394	-0.0468052	-0.0446264	-0.0220732	-0.00696475	-0.0116018	-0.00188168	-0.0355331	-0.0525055	-0.0106037	0.0565015	0.121349	0.137648	0.122423	0.144747	0.175922
Paramacrobiotus	head	turn	out	c(t=1664)	0.0350587	-0.0242012	-0.130589	-0.139963	-0.117222	-0.0902149	-0.057105	-0.095371	-0.0835852	-0.0323142	0.0274531	0.0657926	0.0631834	0.0387479	0.0247865	0.0318334	0.0514381	0.0704822	0.0350009	0.0322562	0.0586335	0.0867352	0.102537	0.063964	-0.00861768	0.00171161	0.0307326	0.0608608	0.113406	0.0433709
Paramacrobiotus	head	turn	out	c(t=1665)	-0.189317	-0.115961	-0.137481	-0.167134	-0.156045	-0.147814	-0.137731	-0.144949	-0.138014	-0.115071	-0.0882935	-0.0804461	-0.0511712	0.0260215	0.126601	0.172589	0.0546828	-0.0441983	-0.0322175	-0.0112264	0.0396144	0.103103	0.0362915	-0.00855367	0.035402	0.0999738	0.128559	0.112866	0.0778215	0.036008	0.0261714	0.0144514	0.0219414	0.0577448
Paramacrobiotus	head	turn	out	c(t=1666)	0.0296104	-0.0450751	-0.13495	-0.167243	-0.213826	-0.218506	-0.166826	-0.118041	-0.062784	-0.0630766	-0.11479	-0.125329	-0.11485	-0.128828	-0.0952572	-0.0318006	0.0283389	0.0801044	0.0416841	0.0293812	0.0919384	0.106333	0.0147034	-0.0411794	-0.0195643	0.0975069	0.156732	0.118462	0.0650823	0.0172995	-0.0030164
Paramacrobiotus	head	turn	out	c(t=1667)	0.000119473	-0.0129008	-0.0296362	-0.0725812	-0.110993	-0.102649	-0.0741534	-0.0488743	-0.0587665	-0.0773865	-0.120574	-0.139471	-0.088341	-0.00746395	0.0374989	0.0105869	-0.0337806	-0.0236721	0.00215378	0.00445239	-0.0042203	-0.0113752	0.0206148	0.0443476	0.0530172	0.0163997	-0.011987	0.0311271	0.0756766	0.0880648	0.0592847	-0.0178024
Paramacrobiotus	head	turn	out	c(t=1668)	-0.0585486	-0.0915211	-0.0953489	-0.131315	-0.144273	-0.168728	-0.202342	-0.1706	-0.157251	-0.14008	-0.119058	-0.121203	-0.0708111	0.00223243	-0.0101449	-0.0850155	-0.0823842	-0.0548242	-0.0344285	0.0342688	0.146129	0.0659903	0.0061498	0.0119593	0.0283142	0.00668776	0.00706255	0.0190189	0.0289865	0.0536619	0.0317336	0.0409824	0.0883585	0.0984826
Paramacrobiotus	head	turn	out	c(t=1669)	0.0150723	-0.00254436	-0.0027812	-0.0195637	-0.0456255	-0.0541077	-0.0671197	-0.130329	-0.24513	-0.272375	-0.195674	-0.0934779	-0.0517189	-0.0625349	-0.0806265	-0.107846	-0.142675	-0.138319	-0.0774542	-0.0160863	0.00291329	0.0325025	0.0691727	0.0795831	0.100667	0.0892057	0.0607472	0.00899841	-0.0440687	-0.0733414	-0.0484819
Paramacrobiotus	head	turn	out	c(t=1670)	-0.00448484	-0.00775265	-0.0167277	-0.0193074	-0.0299116	-0.098424	-0.156165	-0.146387	-0.0839285	-0.0163772	-0.0624447	-0.128998	-0.159285	-0.144386	-0.0917664	-0.0546216	-0.0222884	-0.0112593	-0.0129538	-0.0151149	-0.0147869	-0.0233099	-0.0618306	-0.0216136	0.0357393	-0.0106304	-0.0567614	-0.116274	-0.204372	-0.104237	0.0256151
Paramacrobiotus	head	turn	out	c(t=1671)	-0.111073	-0.0673284	-0.100051	-0.142921	-0.150743	-0.152606	-0.136259	-0.112294	-0.101475	-0.0665391	-0.0222735	-0.00971779	0.000515463	0.00823602	-0.00109448	0.0101705	0.00323051	-0.0196015	-0.0711784	-0.0908869	-0.13244	-0.0929307	0.0432994
Paramacrobiotus	head	turn	out	c(t=1672)	-0.106076	-0.00371394	0.00487282	-0.0227858	-0.0706696	-0.111794	-0.130794	-0.180035	-0.189844	-0.181205	-0.165903	-0.146017	-0.149056	-0.130518	-0.0697748	-0.0301034	-0.00799642	-0.00319856	-0.0139408	-0.0164757	0.0113856	0.0417087	0.0845871	0.0971326
Paramacrobiotus	head	turn	out	c(t=1673)	-0.0627238	-0.0215085	-0.00927451	-0.00391259	-0.00232299	-0.0591623	-0.131014	-0.133824	-0.0845524	-0.0342223	-0.0289563	-0.0631599	-0.0806372	-0.075171	-0.0858975	-0.0813674	-0.0952364	-0.118546	-0.0970823	-0.0853641	-0.0913599	-0.0295611	0.0373289	0.0618	0.0974146	-0.0578276	-0.221949
Paramacrobiotus	head	turn	out	c(t=1674)	-0.0109705	0.0169733	-0.00381637	-0.0366263	-0.0509018	-0.0573919	-0.057314	-0.0659546	-0.0885713	-0.106784	-0.098857	-0.0921867	-0.0674793	-0.0325093	-0.0227434	-0.031682	-0.0270392	-0.0185692	-0.0177734	-0.0169338	-0.0730699	-0.123813
Paramacrobiotus	head	turn	out	c(t=1675)	0.00214187	-0.0268406	-0.0594461	-0.0824993	-0.0907862	-0.0768744	-0.0560412	-0.0511441	-0.0521549	-0.0567258	-0.0489948	-0.034964	-0.0293609	-0.0445226	-0.10071	-0.116112	-0.0967945	-0.0485177	-0.00602202	0.00215779	0.0364712
Paramacrobiotus	head	turn	out	c(t=1676)	0.0019163	0.00739123	0.0141306	0.0271326	0.0306315	0.0109427	-0.0267091	-0.0628282	-0.091673	-0.146408	-0.165999	-0.161219	-0.148118	-0.0928706	-0.0564148	-0.0655537	-0.0597964	-0.0630346	-0.0870121	-0.0358294	-0.0206093	0.00357692	0.0770572	0.0527989
Paramacrobiotus	head	turn	out	c(t=1677)	0.0201342	0.0230289	0.0452882	0.0499036	0.029076	0.000800075	0.0355057	0.110901	0.157507	0.11677	0.00983281	-0.052083	-0.0501302	-0.0322594	-0.0445038	-0.0876518	-0.119258	-0.102144	-0.0555864	-0.0172442	-0.0021014	0.00864279
Paramacrobiotus	head	turn	out	c(t=1678)	0.0476921	0.0182671	0.00190363	-0.000371574	-0.020197	-0.0449072	-0.0507684	-0.0518154	-0.0266777	0.0105159	0.0263874	0.0038962	-0.0365308	-0.0275864	-0.00231039	0.0159677	0.000273225	-0.0372063	-0.0129338	-0.0143712	-0.0348561	-0.0864099	-0.166198
Paramacrobiotus	head	turn	out	c(t=1679)	0.00827639	0.00457676	-0.0126228	-0.019145	-0.0176268	-0.000615119	0.00669917	-0.0356639	-0.0693049	-0.0391345	0.0115999	0.0465467	0.0273878	-0.014174	-0.0169186	-0.0228377	-0.0509374	-0.0573492	-0.0701593	-0.0590726	-0.0548595	-0.0543143	-0.0532536	-0.0918808
Paramacrobiotus	head	turn	in	c(t=1570)	-0.0320452	-0.0464817	-0.0741641	-0.0735005	-0.0671129	-0.0490639	-0.0226453	-0.00895722	0.000653726	0.000874852	-0.0186701	-0.0254747	-0.00346608	0.0159723	0.0229767	-0.0079125	-0.0362036	-0.0363682	-0.0277575	0.00185232	0.0117624	0.0136371	-0.0128107	-0.038858	-0.0314216	-0.0188809	0.0139492	0.0508942	0.0375867	0.00762196	-0.0100709	-0.0682385	-0.158967	-0.230556	-0.131832	0.0599648	0.270183	0.343494	0.276041
Paramacrobiotus	head	turn	in	c(t=1571)	-0.2641	-0.229585	-0.188702	-0.145085	-0.111151	-0.0734659	-0.0312663	0.00843213	-0.0202816	-0.0762402	-0.110283	-0.077711	0.00468984	0.0334118	0.024364	0.00990682	-0.00926866	-0.017268	0.00646432	0.0298971	0.0261979	-0.0036366	-0.0405319	-0.0257534	-0.00500072	-0.00843533	0.0478718	0.112706	0.0737799	-0.0317224	-0.18179	-0.272349	-0.20499	-0.072937	0.0767285	0.215875	0.214876	0.162863
Paramacrobiotus	head	turn	in	c(t=1572)	0.0413539	0.0495988	0.0678743	0.0635485	0.0636012	0.0658915	0.0733642	0.0776417	0.0477774	0.0122272	-0.0251211	-0.0715031	-0.114781	-0.128223	-0.101461	-0.0307918	0.0258621	0.0246573	-0.0142759	-0.0581425	-0.0746523	-0.0711184	-0.0495244	-0.0238014	0.015162	0.0361931	0.00981258	0.00443539	0.0587842	0.0973546	0.079753	-0.00981737	-0.110224	-0.156759	-0.227843	-0.213857	-0.252736	-0.151105	0.111493
Paramacrobiotus	head	turn	in	c(t=1573)	0.0653295	-0.011822	-0.0359881	-0.0181579	0.0223937	0.0679641	0.109341	0.141081	0.154937	0.14651	0.0919042	-1.26e-05	-0.0608095	-0.0806232	-0.0595953	-0.0429945	-0.0694132	-0.0952698	-0.0968436	-0.0779358	-0.0706081	-0.0641814	-0.0400287	-0.00659343	-0.00378333	-0.0420742	-0.0269728	0.0299327	0.0531885	0.0442946	0.0231134	0.0348573	0.0279572	0.0157195	-0.0657767	-0.148401
Paramacrobiotus	head	turn	in	c(t=1574)	0.0847971	-0.0102007	-0.0333274	-0.0669885	-0.117872	-0.107427	-0.0868117	-0.0601997	-0.0679999	-0.0679175	-0.0188914	0.041215	0.0808876	0.0970686	0.0858071	0.038152	-0.00681969	-0.0313298	-0.0138245	0.0145288	0.00948858	-0.0171247	-0.0391435	-0.0528747	-0.0459497	-0.0408475	-0.0347523	-0.0200915	-0.0390076	-0.0523571	-0.010774	0.0416443	0.0362793	-0.0341193	-0.124653	-0.187125	-0.163001
Paramacrobiotus	head	turn	in	c(t=1575)	0.0535363	0.0290472	0.0351182	0.0426022	0.039833	0.0202765	-0.0161743	-0.0573134	-0.0842404	-0.0841966	-0.0658871	-0.0361714	-0.0142598	0.00359044	0.000209066	-0.0101218	-0.0246161	-0.0304636	-0.0333246	-0.0261623	-0.0138521	-0.00192748	0.00872871	0.00186066	-0.00162917	-0.0140106	-0.0123244	-0.0048914	-0.0103144	-0.00492305	-0.000664207	-0.0160919	-0.0547024	-0.109854	-0.165652	-0.140256
Paramacrobiotus	head	turn	in	c(t=1576)	-0.154298	0.0244995	0.08548	0.066994	0.0468858	0.0056358	-0.00618935	-0.0148511	-0.0549515	-0.0823018	-0.0820192	-0.0375566	-0.0130267	-0.0270294	-0.000868689	0.0624033	0.0572952	0.0456632	0.0104349	-0.0270458	-0.0523408	-0.0436497	-0.0678596	-0.0353823	-0.011315	-0.00807304	-0.0297223	-0.0425514	-0.0218291	0.00405465	0.0283477	0.0145582
Paramacrobiotus	head	turn	in	c(t=1577)	0.00927088	0.0588806	0.0957066	0.0677411	0.0270319	0.0647714	0.111741	0.13485	0.0981056	0.0252838	-0.025063	-0.0782498	-0.110721	-0.0645511	0.00997391	0.0307201	-0.00202943	-0.0394364	-0.0883277	-0.0646584	-0.0549126	-0.0497998	-0.0464662	-0.0378574	-0.0124448	-0.00114328	-0.0216777	-0.0347945	-0.0302834	-0.031078	-0.0208349	0.0163213	0.0282178	0.081609	0.0175709	-0.104932
Paramacrobiotus	head	turn	in	c(t=1578)	0.0294096	0.0649771	0.0273348	0.0233562	0.0563507	0.0809321	0.0831786	0.00326177	-0.035297	-0.0161021	0.0248312	0.0587367	0.0461835	0.0223796	-0.00936106	-0.0351642	-0.0252855	-0.00554116	-0.0097822	-0.0333989	-0.0588116	-0.0441045	-0.02591	-0.00991575	-0.0173582	-0.0432529	-0.0635288	-0.0466104	-0.0260244	-0.0241984	-0.0340749	-0.0418247	-0.0132358
Paramacrobiotus	head	turn	in	c(t=1579)	0.0116437	0.0494005	0.0460431	0.00659958	-0.00757343	0.0113307	0.0445103	0.0478014	0.0155566	-0.00795341	-0.00265931	-0.00265801	-0.00249045	-0.0170388	-0.0347707	-0.0311495	-0.00651756	0.039047	0.0371131	-0.01228	-0.0460458	-0.028143	0.00756309	0.00941611	-0.0205976	-0.0423388	-0.0298019	-0.00476329	-0.0167653	-0.045486	-0.0452662	-0.0335652	-0.00912833	0.0104213	0.0354706	0.0778058	0.101632	0.105361
Paramacrobiotus	head	turn	in	c(t=1580)	0.227782	0.321707	0.23731	0.067108	0.0600185	0.0731529	0.165132	0.184027	0.0815327	0.0115356	0.00424704	-0.00181842	-0.0382202	-0.0600171	-0.00858147	0.00335351	-0.0501487	-0.0946484	-0.118247	-0.0349298	0.0286521	0.014724	-0.0350968	-0.0563998	-0.0434121	-0.037525	-0.0205376	0.0198918	0.0260805	-0.0196261	-0.0516315	-0.0334373	0.0117148	0.0309684	0.00068546	-0.031879	-0.0315526
Paramacrobiotus	head	turn	in	c(t=1581)	-0.0307197	0.027466	0.0703564	0.0720733	0.0748898	0.0548552	0.038177	0.0930509	0.157464	0.109633	0.0505968	0.0672017	0.0873857	0.145831	0.101133	-0.00375899	-0.00851841	-0.0225157	-0.0274961	-0.0301488	-0.0505612	-0.0632449	-0.0619923	-0.0514968	-0.0463685	-0.0486701	-0.0582809	-0.0538346	-0.0376965	-0.0245235	-0.00840709	-0.000759981	-0.000881536	0.0033881	-0.00335892
Paramacrobiotus	head	turn	in	c(t=1582)	0.0176498	-0.0312033	-0.0434346	-0.0303525	-0.0210269	-0.00713129	0.00127355	0.00118179	-0.00660892	-0.00990397	-0.0117164	-0.0249618	-0.0374103	-0.0270899	0.00280862	0.0654088	0.0405249	0.0234344	0.054114	0.0576871	0.0821839	0.104884	0.0444733	0.0374909	0.0175821	-0.0158809	-0.0347732	-0.0345625	-0.0115524	0.0142593	-0.0107852	-0.0622487	-0.0892273	-0.0732996	-0.0245086	-0.000391469	-0.0292549	-0.052407	-0.0939929	-0.139613
Paramacrobiotus	head	turn	in	c(t=1583)	0.13541	0.127854	0.096496	0.0559633	0.039278	0.0336352	0.0467369	0.0437465	0.0271814	0.0278685	0.0320914	0.0263778	-0.0195114	-0.0487745	-0.0325521	-0.00813853	-0.0534382	-0.0824255	-0.0607708	-0.0111749	0.0575924	0.0497975	0.0450818	0.061141	0.0425226	0.00447848	-0.00632176	-0.00856886	-0.00935408	-0.00908785	-0.0143055	-0.0179539	-0.0071052	-0.0107503	0.00384316	0.025009
Paramacrobiotus	head	turn	in	c(t=1584)	-0.0311516	0.0406804	0.0438472	0.0343231	0.0672321	0.0959135	0.101506	0.0950644	0.0816829	0.0720459	0.0618239	0.0219839	0.0037805	-0.00208584	-0.0129264	-0.00885465	-0.00146811	0.00736857	-0.000414197	-0.0200386	-0.0303538	-0.0193918	-0.00450828	0.00594912	0.00197798	-0.00808644	-0.0100521	-0.0138302	-0.0126744	-0.0134825	-0.00907618	-0.00668374	-0.000378153	0.00955184
Paramacrobiotus	head	turn	in	c(t=1585)	0.0691345	0.0275289	0.0101455	0.0115988	0.00533249	0.0060379	-0.000110401	-0.000775888	-0.00396648	-0.00579598	0.00582407	0.0354492	0.043992	0.0211693	0.00290525	-0.000980987	0.0276919	0.0414705	0.0192077	0.00666761	0.00159745	0.0201691	0.0266321	0.00929855	-0.0104767	-0.0146422	-0.00893324	-0.00324289	0.00386761	-0.0142936	-0.0320348	-0.0264768	-0.0239334	0.0229953	0.00801299	-0.0572344
Paramacrobiotus	head	turn	in	c(t=1586)	-0.00195559	0.0185477	0.00485521	-0.0377846	-0.0925993	-0.11295	-0.0871568	-0.0409776	0.000309929	0.0210463	0.0485634	0.0475083	0.0284295	0.0347232	0.0503944	0.0670296	0.043595	0.00947783	-0.0101902	-0.00752409	0.0157784	0.0242437	0.0183879	-0.00216349	-0.0121951	0.0028133	0.0118081	0.00707176	0.000473681	-0.0141683	-0.0217009	-0.0183994	-0.0138773	0.00138895	0.0182978
Paramacrobiotus	head	turn	in	c(t=1587)	0.110256	0.0440217	0.013857	-0.00655754	-0.0378329	-0.0490318	-0.0258496	0.00722411	-0.00578703	-0.0384791	-0.0622788	-0.0441869	0.0128012	0.0285894	0.0117314	-0.00142172	0.0089612	0.0329815	0.0411931	0.0189534	0.0173249	0.0332554	0.0328893	0.0302948	0.00502753	-0.0114876	-0.0142865	-0.00190207	0.0140671	0.00626276	-0.012871	-0.0171258	-0.00592322	0.00840463	-0.000756176	-0.0251993
Paramacrobiotus	head	turn	in	c(t=1588)	0.0402192	-0.00745881	-0.00897928	0.0116788	0.0285125	0.0529379	0.0697693	0.0781074	0.0773405	0.0381515	-0.00766246	-0.0302313	-0.0104285	0.0231636	0.0132471	-0.0161408	-0.0340233	-0.0236466	-1.98e-05	0.00274199	-0.00647017	-0.0163521	-0.0292821	-0.00989848	0.0126535	0.01119	0.00353298	-0.00669424	0.00990871	0.0281135	0.0178054	-0.00998572	-0.0178275	-0.0174739	0.00422205	0.0384467
Paramacrobiotus	head	turn	in	c(t=1589)	-0.161781	-0.0860347	-0.09616	-0.128537	-0.122593	-0.101602	-0.0584201	-0.021428	0.00205194	0.0309686	0.0556899	0.073562	0.0785243	0.0832522	0.0880047	0.0719606	0.0483536	0.0245301	0.00961464	0.0114344	0.00635379	-0.0268628	-0.0463872	-0.0407067	-0.0352649	-0.0102308	0.00551339	0.0210428	0.0107506	-0.0287227	-0.0341364	-0.0114724	0.0128124	0.0148341	-0.0192454
Paramacrobiotus	head	turn	in	c(t=1590)	-0.0629313	-0.0262653	-0.0571201	-0.0696916	-0.0813596	-0.105972	-0.132742	-0.143583	-0.122259	-0.0934758	-0.0658092	-0.0389318	-0.00951204	0.0371611	0.0685521	0.0698106	0.0645979	0.0565656	0.0591003	0.0550581	0.033186	0.0215713	0.0215534	0.0189951	0.0180917	0.00204654	-0.00310814	0.00105247	-0.0061435	-0.0053174	-0.00642647	-0.0154521	-0.0247643	-0.0396584	-0.0778643
Paramacrobiotus	head	turn	in	c(t=1591)	-0.145861	-0.0514405	-0.0316889	-0.0265126	-0.000288932	-0.00388729	0.000471342	-0.00916192	-0.0322312	-0.0396966	-0.0508303	-0.0480733	-0.0519817	-0.0600434	-0.055827	-0.0338322	-0.0175142	-0.00872804	0.00445193	0.0305331	0.0434336	0.0385983	0.0199184	0.00499022	0.00759017	0.0215834	0.0298775	0.0266605	0.0124633	-0.00336149	0.000960237	0.00719479	0.00817614	-0.00496367	-0.0166004	-0.0242993	-0.0228708
Paramacrobiotus	head	turn	in	c(t=1592)	-0.294771	-0.284649	-0.254332	-0.21301	-0.179414	-0.139882	-0.118838	-0.085071	-0.05874	-0.0358556	-0.0231354	-0.00520686	0.0230777	0.0381682	0.0423468	0.0411896	0.0311137	0.0154933	0.00751664	-0.0054621	-0.00801486	-0.00234254	0.00686319	0.00964071	0.000895372	-0.0120346	-0.0103379	0.00267793	0.00650938	0.0126248	0.0129675	0.00685797	0.00354545	-0.0035574	-0.00685081	0.000542933	0.00782571	0.0229245	0.027327	-0.00135293
Paramacrobiotus	head	turn	in	c(t=1593)	-0.165083	-0.193091	-0.206608	-0.221376	-0.259293	-0.256685	-0.234094	-0.194052	-0.159831	-0.137862	-0.132024	-0.0991102	-0.0614146	0.00010035	0.0484582	0.0571779	0.0683838	0.0715744	0.0668661	0.0502347	0.013321	0.00268756	0.0101288	0.0118963	0.0307355	0.0303975	0.0204247	0.00728857	-0.0118877	-0.014623	0.00488507	0.0275361	0.0301938	-0.00740161	-0.0413983	-0.0386183	-0.000325455	0.0420376	0.0552122
Paramacrobiotus	head	turn	in	c(t=1594)	0.00527897	-0.0440015	-0.0706273	-0.0836584	-0.1056	-0.0966964	-0.0964686	-0.124292	-0.158306	-0.191912	-0.174424	-0.157164	-0.163569	-0.148357	-0.122664	-0.0578498	-0.00576553	0.0158535	0.0243336	0.0161283	0.0188844	0.0327331	0.055856	0.0729844	0.067077	0.0456125	0.0223286	0.0243221	0.0379824	0.0424216	0.0330998	0.0231447	0.0227742	0.0272416	0.0199183	-0.0119748
Paramacrobiotus	head	turn	in	c(t=1595)	-0.432139	-0.257858	-0.119845	-0.111398	-0.105648	-0.121099	-0.148894	-0.104673	-0.045628	-0.0087281	0.000848808	-0.0357557	-0.0689853	-0.0655653	-0.0573012	-0.0603052	-0.0776499	-0.0972031	-0.101725	-0.07867	-0.068683	-0.0556668	-0.0387961	-0.019095	0.00129926	0.00733917	0.0196631	0.0388457	0.0368548	0.0157555	0.0217006	0.0502134	0.0692989	0.056414	0.025365	0.0117826	0.005384
Paramacrobiotus	head	turn	in	c(t=1596)	-0.239188	-0.287665	-0.314253	-0.29552	-0.270496	-0.219216	-0.167489	-0.146685	-0.119804	-0.091313	-0.0632327	-0.0430371	-0.0279125	0.0155528	0.0485158	0.0353246	-0.0314388	-0.0838681	-0.0621299	-0.00817551	0.0101778	0.000162368	-0.021885	-0.021291	-0.0166058	-0.0196173	-0.0150157	-0.00691926	-0.00753504	-0.0247613	-0.0125239	0.0136367	0.0231814	0.0272483	0.00985976	0.0200302	0.0350877
Paramacrobiotus	head	turn	in	c(t=1597)	0.0342084	-0.0157816	-0.0614725	-0.0726124	-0.10236	-0.149484	-0.166326	-0.194653	-0.190453	-0.183627	-0.182333	-0.161352	-0.154609	-0.12266	-0.0861638	-0.034928	0.013519	0.0290851	0.0268217	0.0177274	0.021998	0.0357248	0.0385021	0.0335198	0.0207783	0.0111886	0.0072166	-0.0102793	-0.0127409	4.09e-05	0.000461676	-0.00195583	-0.0213769	-0.032833	-0.0104842
Paramacrobiotus	head	turn	in	c(t=1598)	0.0467248	0.00320401	-0.0119002	-0.0157685	-0.0145245	-0.00758704	-0.0108754	-0.0532239	-0.105417	-0.116997	-0.0996881	-0.078127	-0.0806331	-0.0972821	-0.114801	-0.111446	-0.0970431	-0.103164	-0.102783	-0.0943191	-0.0638245	-0.00304229	0.0205019	0.0174071	0.0182041	0.0242483	0.029266	0.0302012	0.0244577	0.0122547	0.0169769	0.0311761	0.0426573	0.0537942	0.039278	0.00249358
Paramacrobiotus	head	turn	in	c(t=1599)	-0.218541	-0.379495	-0.439232	-0.371471	-0.340566	-0.234864	-0.187394	-0.156556	-0.0888068	-0.0180141	0.0527136	0.0346028	-0.0198947	-0.0437655	-0.0360799	-0.0210488	-0.0314239	-0.0448669	-0.0428397	-0.0628428	-0.0697041	-0.0650243	-0.0506893	-0.037861	-0.0437437	-0.0363268	-0.0189015	-0.0117124	0.00368919	0.0154455	0.00358955	-0.000763775	0.00537949	0.0127551	0.013964	-0.0126641	-0.051372
Paramacrobiotus	head	turn	in	c(t=1600)	0.0362594	-0.0160095	-0.102082	-0.233236	-0.443866	-0.611964	-0.607929	-0.44485	-0.2367	-0.101841	-0.0695778	-0.0472912	-0.0122262	0.0181658	0.0214034	0.0256075	0.0437199	0.0633169	0.0575206	0.00848127	-0.0510636	-0.0833896	-0.101252	-0.00333772	0.105436	0.084214	0.0555964	-0.00651154	-0.122153	-0.0866289	-0.0729256	-0.0586266	-0.0266235	-0.0109431	-0.0136916	-0.0297604	-0.0184005	-0.0050893	-0.0066938	-0.0230457	-0.0328923	-0.0131928
Paramacrobiotus	head	turn	in	c(t=1601)	0.0676319	0.0376189	0.00512701	-0.0412115	-0.120208	-0.174295	-0.156673	-0.121676	-0.120359	-0.162631	-0.160313	-0.070391	-0.0578963	-0.147489	-0.198294	-0.201098	-0.0959853	-0.00536904	0.0106839	0.00996496	-0.000433626	-0.00808269	0.00062268	0.0248298	0.0374377	0.0213181	-0.00408304	-0.01666	-0.00947369	0.0134403	0.0235609	0.0180207	0.0207085	0.0290614	0.0128318
Paramacrobiotus	head	turn	in	c(t=1602)	-0.298007	-0.247705	-0.223771	-0.200901	-0.11747	-0.0590991	-0.0348267	-0.0595916	-0.105412	-0.107723	-0.0959735	-0.0762332	-0.0546174	-0.0439103	-0.0514836	-0.0586514	-0.0801485	-0.0838934	-0.0817492	-0.0610284	-0.0416227	-0.0674736	-0.0931423	-0.0848621	-0.0543581	-0.018716	-0.0169608	0.000889824	0.0181982	0.0214346	0.0156441	0.0193673	0.0364972	0.0157444	-0.0140966	-0.0494979	-0.066821
Paramacrobiotus	head	turn	in	c(t=1603)	-0.916317	-0.833192	-0.644919	-0.467891	-0.286728	-0.18652	-0.147036	-0.0661732	0.0110149	0.0303233	-0.0260035	-0.097507	-0.0966403	-0.0485499	-0.0257064	-0.0430529	-0.0805743	-0.07904	-0.0475885	-0.0187563	-0.0264014	-0.0473518	-0.0460081	-0.0309178	-0.022209	-0.0177696	-0.017958	-0.0298032	-0.0415021	-0.0154511	0.0135298	0.0114033	-0.0169756	-0.0378302	0.00128222	0.049412	0.0868458	0.0975944
Paramacrobiotus	head	turn	out	c(t=760)	-0.0655108	0.0252153	0.0458866	0.0308776	0.0396485	0.0274132	0.0203601	0.0351933	0.0798276	0.0922348	0.0942844	0.117557	0.173865	0.266753	0.270375	0.206554	0.162902	0.0957736	0.0315154	0.00535122	0.00837708	0.068851	0.0439783	-0.102528
Paramacrobiotus	head	turn	out	c(t=761)	-0.0374638	0.0354642	0.128105	0.153089	0.157047	0.114075	0.0645565	0.0535089	0.0532761	0.043776	0.0389204	0.0454876	0.0485461	0.0750473	0.118237	0.134747	0.129087	0.129289	0.163516	0.140127	0.145838	0.0170171	-0.149469
Paramacrobiotus	head	turn	out	c(t=762)	0.0280481	0.0206951	0.0686068	0.112382	0.139906	0.158559	0.148117	0.120156	0.123515	0.137982	0.141764	0.123833	0.0874395	0.0825821	0.0776615	0.0699603	0.0634761	0.0705627	0.0992935	0.0955457	0.109658	0.124959	0.0709843	0.0375395	-0.0403352	-0.0110424	0.100932
Paramacrobiotus	head	turn	out	c(t=763)	-0.0647373	-0.0108894	0.00205312	-0.00680158	-0.00581747	-0.00251353	0.0271007	0.0426347	0.0490292	0.0731714	0.0861905	0.0932052	0.0701016	0.0594682	0.130363	0.201296	0.221994	0.180302	0.0934022	0.0375051	0.0378637	0.139304	0.178222	0.0921884	0.000578058	-0.244609	-0.387411
Paramacrobiotus	head	turn	out	c(t=764)	-0.0693402	-0.0156305	0.00354371	0.0145055	0.0429271	0.0546114	0.0434771	0.0272785	0.0542167	0.082318	0.0877248	0.0864519	0.0796639	0.110225	0.148066	0.130267	0.110146	0.100733	0.0958116	0.112796	0.093752
Paramacrobiotus	head	turn	out	c(t=765)	-0.0240724	-0.00311453	0.0183785	0.0404806	0.0442202	0.0140417	0.0288272	0.0696465	0.124787	0.149653	0.121938	0.043065	-0.0123395	-0.0170571	0.060285	0.134648	0.150102	0.153178	0.134256	0.107957	0.0914536	0.0568141	0.0531592	0.061113	0.0158353
Paramacrobiotus	head	turn	out	c(t=766)	0.0628961	0.0261286	0.020652	0.00983881	0.0023083	0.0282356	0.0438867	0.0506971	0.065882	0.130589	0.2013	0.206867	0.0670598	-0.0368556	-0.0566387	-0.0228774	0.0586557	0.103981	0.0803389	0.0882206	0.101775	0.107384	0.121678	0.0972962	0.0759427	0.067302	0.0395004
Paramacrobiotus	head	turn	out	c(t=767)	-0.0149656	-0.0354428	0.000592258	-0.00762086	-0.0410881	-0.0602471	-0.0696586	-0.0131631	0.0713736	0.108826	0.122569	0.125093	0.13564	0.159201	0.154881	0.140874	0.150069	0.13158	0.0997297	0.054771	0.0316966	0.0401349	0.0407603	0.0542208	0.0503062
Paramacrobiotus	head	turn	out	c(t=768)	0.185373	0.173643	0.136646	0.0917733	0.0281245	-0.0123632	-0.0409333	-0.0529147	-0.0423057	-0.0193866	0.0208855	0.0250346	0.0123053	0.00266802	0.029432	0.0826583	0.112209	0.125491	0.109926	0.104195	0.139313	0.152479	0.106492	0.0395186	-0.0541504	-0.0769958	-0.000301997
Paramacrobiotus	head	turn	out	c(t=769)	-0.0428166	-0.078284	-0.0680834	-0.0388019	-0.00129087	0.0435149	0.0684439	0.0895981	0.10152	0.120084	0.114939	0.0844934	0.109273	0.140243	0.127067	0.0868949	-0.00822187	-0.0341886	-0.0144721	0.0205709	0.0684653	0.0942638	0.106377	0.0923077	0.106239	0.121391
Paramacrobiotus	head	turn	out	c(t=770)	-0.136719	-0.152358	-0.153147	-0.133951	-0.10588	-0.0486094	-0.0206208	-0.0167164	-0.0183978	-0.00624913	0.0241477	0.0551674	0.0816302	0.111996	0.136887	0.135792	0.119256	0.114262	0.103597	0.0982855	0.106311	0.0995559	0.132081	0.151418
Paramacrobiotus	head	turn	out	c(t=771)	0.0446081	0.0467713	0.0631527	0.117253	0.17601	0.185484	0.141261	0.0617685	0.0079362	0.0138426	0.0411915	0.0419941	0.0233864	-0.0094184	-0.00996808	0.00172739	0.00449895	0.012438	0.0395583	0.0683403	0.0980203	0.129274	0.126489	0.0822305	0.0266399	-0.0329588	-0.0806176
Paramacrobiotus	head	turn	out	c(t=772)	-0.124953	-0.0899416	-0.031983	0.000925899	0.0102909	0.0183833	0.00269424	0.0306042	0.0561683	0.061958	0.0717581	0.080477	0.0828722	0.0791998	0.0673527	0.0520134	0.0494094	0.0668672	0.0783719	0.0611189	0.0323214	0.0651687	0.12855	0.12175	0.0790215	-0.0196442	-0.107579
Paramacrobiotus	head	turn	out	c(t=773)	-0.134993	-0.17065	-0.160052	-0.104025	-0.0308941	0.0107206	0.00699712	-0.00658989	0.0251093	0.0743102	0.0926374	0.0924067	0.0858696	0.10999	0.101673	0.0800824	0.067873	0.0724087	0.0826809	0.0590997	0.0689807	0.0702542	0.120341	0.101131	-0.0427588
Paramacrobiotus	head	turn	out	c(t=774)	0.0192854	-0.00517445	-0.0151718	-0.0148817	-0.0295408	-0.0304792	-0.00449647	0.0121977	0.0174088	0.0136084	0.0249355	0.0441026	0.0509528	0.0456012	0.0322559	0.0394876	0.0363445	0.0611248	0.0896719	0.107817	0.127592	0.0695213	0.00181751	0.094189	0.134898	0.380191	0.626732
Paramacrobiotus	head	turn	out	c(t=775)	0.0105363	0.00398603	-0.00161213	-0.00915075	0.00689387	0.0350315	0.0516778	0.0475493	0.0266936	0.00787314	-0.000184522	0.0214862	0.0434849	0.0562584	0.057931	0.0423491	0.0550104	0.06978	0.0929094	0.0987597	0.0704027	0.0345837	-0.00940192	-0.0154642	-0.0437026
Paramacrobiotus	head	turn	out	c(t=776)	0.116816	0.153927	0.146813	0.0816902	0.0536553	-0.0185197	-0.013465	0.00949042	0.0255494	0.0652923	0.072181	0.0735422	0.0550276	0.0328318	0.0658285	0.121614	0.138543	0.0666014	-0.0633832	-0.0538776	-0.0446416	0.112068	0.410227
Paramacrobiotus	head	turn	out	c(t=777)	-0.036867	-0.0383523	-0.0362432	-0.0360225	-0.0300776	-0.0348809	-0.0224213	0.0475921	0.0824369	0.0798498	0.0396402	-0.0228775	0.000349684	0.0427829	0.0608786	0.060671	0.0518504	0.0332112	0.00751642	-0.0155204	-0.0317741	-0.0258564
Paramacrobiotus	head	turn	out	c(t=778)	-0.00993608	-0.00656005	-0.0121297	-0.0359324	-0.0324495	-0.0290536	-0.0120356	0.00837153	0.0236693	0.019667	0.00595487	-0.0118583	-0.0108565	0.0443862	0.0783115	0.093625	0.0898301	0.0655273	0.0749598	0.0950365	0.0451726	-0.00398965	-0.111023	-0.267654
Paramacrobiotus	head	turn	out	c(t=779)	0.120895	0.0371283	0.0132999	0.00939326	0.00258658	-0.00513247	0.0234083	0.0765573	0.0991182	0.0687747	0.0275595	0.00134703	0.0284951	0.0452878	0.0146835	-0.00523809	0.00356628	0.0269705	0.0497599	0.0177457	-0.0225992	0.0369631	0.049772	0.23654	0.443622
Paramacrobiotus	head	turn	out	c(t=780)	-0.101282	-0.0708776	-0.093836	-0.0836961	-0.0815364	-0.0772529	-0.0646598	-0.044575	0.00278006	0.0380484	0.0514404	0.0616696	0.070087	0.0480968	0.00954678	0.0030298	0.149178	0.235333	0.228083	0.198876	0.0762848	-0.0342971	-0.0381302	-0.0249467	-0.00251418	0.0186842	0.0811894	0.0937597	0.0839942	0.048767	-0.159876
Paramacrobiotus	head	turn	out	c(t=781)	0.0796906	0.199267	0.218706	0.172132	0.123114	0.0191967	-0.0506978	-0.114674	-0.161543	-0.175319	-0.178788	-0.15024	-0.0946991	-0.0330273	0.0236105	0.0587771	0.0866118	0.130508	0.219098	0.248819	0.204358	0.128926	0.0544936	0.0390054	0.0448134	0.0709488	0.0274819	-0.0545416	-0.168726	-0.312962	-0.323172
Paramacrobiotus	head	turn	out	c(t=782)	0.0374406	0.0230206	0.0970426	0.152736	0.183519	0.203177	0.175213	0.133475	0.114134	0.0753708	0.0456872	0.0173758	-0.0109462	-0.0239277	-0.0559732	-0.0535709	-0.0394467	-0.0229541	-0.0156215	-0.0294158	-0.00572458	0.0520145	0.0944924	0.101474	0.0714771	0.0122553	0.00684502	0.0222403	0.0737973	0.20256
Paramacrobiotus	head	turn	out	c(t=783)	-0.0211704	0.00778381	0.0269111	0.0217163	0.0339186	0.0496883	0.0548354	0.0599884	0.0936817	0.151136	0.104848	0.030414	0.0014879	-0.0092141	0.0704523	0.109932	0.078225	0.0707755	0.0512983	0.0285721	0.00471152	-0.0186344	-0.0395932	-0.0306483	0.0136432	0.0581273	0.0284915	-0.0266244	-0.109684	-0.119148	-0.0200743
Paramacrobiotus	head	turn	out	c(t=784)	0.0617809	0.160953	0.150019	0.100137	0.0625791	0.0294548	0.037903	0.036892	0.0207376	0.0243956	0.0296448	0.0442017	0.0730739	0.0515895	-0.00726184	-0.0196179	-0.0305983	-0.0107437	0.039267	0.0384809	0.0323293	0.0415067	0.0539421	0.0536157	0.0458017	0.0705454	0.0917499	-0.00376409	-0.087177	-0.161084	-0.120168	0.153482
Paramacrobiotus	head	turn	out	c(t=785)	0.15368	0.236015	0.19697	0.149522	0.178596	0.173763	0.187645	0.131228	0.0756877	0.0806244	0.0900634	0.0956214	0.093655	0.0904225	0.0736245	0.0407211	-0.000393905	-0.0187179	-0.00350722	0.0173017	0.0118411	-0.0102311	-0.0287513	-0.0162799	0.028974	0.0515459	0.0483935	0.0331947	0.0174289	-0.00393007	0.00984173	0.0162751	0.0543503	0.0655905	-0.0163604
Paramacrobiotus	head	turn	out	c(t=786)	-0.120008	-0.0481304	-0.0388036	-0.0530695	-0.0499681	-0.0438989	-0.0126301	0.0609901	0.127455	0.131746	0.0793236	0.0282229	0.0537058	0.105988	0.158458	0.160834	0.142731	0.144555	0.11802	0.0920124	0.0439653	-0.00295584	-0.012682	-0.00895964	-0.00905917	-0.0145149	-0.0213535	-0.0270482	-0.00126058	0.0187213	-0.00375837	-0.0158084	-0.114729	-0.219155
Paramacrobiotus	head	turn	out	c(t=787)	0.0323375	0.0111423	0.0293527	0.0528895	0.0559771	0.0841495	0.085263	0.0226257	0.0372423	0.0238311	-0.00358324	0.0413209	0.0337629	0.0472879	0.0824071	0.0712408	0.066965	0.0776581	0.0946236	0.107582	0.0976302	0.0814951	0.0539577	0.0352538	0.0178219	0.0277043	0.0369356	0.0202525	0.0468005	0.0525279	-0.0182242	-0.0446615	-0.215382	-0.322771
Paramacrobiotus	head	turn	out	c(t=788)	-0.015521	0.0598585	0.112669	0.108504	0.0907161	0.0517303	0.0136611	0.0111937	0.0131868	-0.00634915	-0.00348543	0.0587474	0.0810471	0.0710818	0.0286099	-0.00812824	0.00493134	0.00554537	0.0241977	0.0518444	0.0897037	0.120573	0.107466	0.0725823	0.0300589	0.00648873	0.0474805	0.0657953	0.050962	0.0206243	-0.00692487	-0.00902042	-0.00990611	-0.00488026
Paramacrobiotus	head	turn	out	c(t=789)	-0.0133317	-0.0306049	-0.0198053	0.000516106	0.0324477	0.0660376	0.117102	0.160508	0.181448	0.19324	0.154698	0.0991592	0.0383905	-0.0122141	-0.0230213	-0.0161483	0.0188966	0.0725253	0.0775855	0.0459967	0.00808555	-0.00272111	0.018637	0.0119871	0.00841604	0.0147921	0.0484266	0.0722362	0.0806104	0.0882686	0.0737643	0.0633195
Paramacrobiotus	head	turn	out	c(t=790)	-0.0356474	-0.0152003	-0.039734	-0.0499263	-0.0586123	-0.0587394	-0.0431636	-0.0145715	0.0547827	0.132857	0.19746	0.231131	0.200535	0.139074	0.0914787	0.0817903	0.0903132	0.0944947	0.056913	-0.00172401	-0.0373312	-0.0554728	-0.0346501	0.00227372	0.0168736	0.0198946	0.0134818	0.0384857	0.0273085	-0.0390887	-0.106786	-0.192423	-0.193712
Paramacrobiotus	head	turn	out	c(t=791)	0.0185553	0.0144081	0.0151536	0.00946375	-0.013049	-0.0290971	-0.0292916	-0.0194756	-0.00730473	-0.00332718	-0.0054473	0.00646201	0.0199339	0.026886	0.0369733	0.0375815	0.0475289	0.0710202	0.106598	0.14142	0.134895	0.11051	0.0765161	0.049728	0.0309068	0.0182659	0.0518819	0.0863298	0.0609012	0.016009	-0.00167197	0.0104374	0.0794852	0.0836601
Paramacrobiotus	head	turn	out	c(t=792)	-0.0660414	-0.0470475	-0.050703	-0.0680508	-0.106782	-0.121147	-0.103077	-0.0526315	-0.00622163	0.0174228	0.03343	0.0284825	0.0356255	0.0587092	0.0684199	0.120872	0.125326	0.105123	0.0914932	0.0718593	0.0164823	0.0377021	0.0382351	0.0213205	0.0187111	0.0443091	0.0633483	0.0547489	0.01915	0.0329911	0.0833158	0.0911526	0.0722955	0.0229973	-0.0179414	-0.0398314	-0.0788145	-0.101181	-0.0547207
Paramacrobiotus	head	turn	out	c(t=793)	-0.183952	-0.235203	-0.267187	-0.239587	-0.236214	-0.200023	-0.165265	-0.138667	-0.098385	-0.0675186	-0.0491369	-0.0467607	-0.0246939	0.0107789	0.0548413	0.10248	0.0989039	0.0897675	0.0898397	0.0947773	0.0925834	0.0836161	0.0682496	0.0579299	0.0617968	0.0706828	0.0506279	0.025404	0.0142781	0.0636665	0.118785	0.101534	0.0202423	-0.0648822	-0.0980349	-0.0737826
Paramacrobiotus	head	turn	out	c(t=794)	0.034762	0.0200889	-0.00248422	-0.0286811	-0.0401766	-0.0509231	-0.056084	-0.0793843	-0.140767	-0.159073	-0.167161	-0.178818	-0.173114	-0.155258	-0.127566	-0.092984	-0.0551253	-0.00908564	0.0558932	0.0836649	0.0867846	0.121802	0.140468	0.151126	0.151809	0.114387	0.0694612	0.0220928	-0.0251191	-0.0452793
Paramacrobiotus	head	turn	out	c(t=795)	-0.136799	-0.0651093	-0.0514297	-0.0866135	-0.127979	-0.150248	-0.123844	-0.0628229	-0.0323713	-0.0261789	-0.00610443	0.0020763	-0.00232104	-0.020355	-0.0383614	-0.0516082	-0.0432117	-0.0390755	-0.0389461	-0.0375277	-0.0639863	-0.0541947	-0.012086	0.0384915	0.066876	0.0668838	0.0640596	0.0607319	0.0906507	0.147898
Paramacrobiotus	head	turn	out	c(t=796)	-0.269179	-0.289199	-0.36227	-0.406756	-0.441285	-0.428	-0.345947	-0.231329	-0.114319	-0.0273255	0.0177718	0.0365018	0.0549241	0.0639464	0.0757434	0.084522	0.0919434	0.101429	0.072566	0.0372719	-0.00762387	-0.0389774	-0.047219	-0.0467548	-0.0290163	-0.0110869	-0.00572727	0.00687048	0.0729194	0.104293	0.134769	0.0817649	-0.0846405
Paramacrobiotus	head	turn	out	c(t=797)	-0.108485	-0.144364	-0.115935	-0.0817898	-0.0729828	-0.0924624	-0.12866	-0.171856	-0.192124	-0.203214	-0.197887	-0.164457	-0.149548	-0.114063	-0.0858356	-0.0442307	-0.00967312	-0.017815	0.0208701	0.0638248	0.113292	0.150613	0.117627	0.0601499	0.0253797	0.0355463	0.0717267	0.125212	0.125969	0.0760316
Paramacrobiotus	head	turn	out	c(t=798)	-0.00494827	-0.0731551	-0.0700659	-0.0499739	-0.0319129	0.00167946	0.00908195	-0.0335367	-0.0975901	-0.116961	-0.0990791	-0.054852	-0.0370247	-0.0634215	-0.0782708	-0.0981347	-0.110511	-0.109553	-0.087674	-0.0435905	0.000355782	0.016137	0.0122041	0.0280298	0.0697082	0.112442	0.112738	0.0925945	0.0437602	0.00262712	-0.0215298	-0.0613833	-0.103194
Paramacrobiotus	head	turn	out	c(t=799)	-0.513538	-0.458793	-0.440521	-0.368991	-0.200228	-0.117831	-0.100475	-0.0993194	-0.157308	-0.16874	-0.104911	-0.0485104	0.0261871	0.0707511	0.0223783	-0.0344731	-0.0350499	-0.0169767	0.00246119	-0.0118151	-0.0207129	-0.0244214	-0.0342679	-0.0378823	-0.0216939	-6.44e-05	-0.0204111	-0.0325091	0.0155911	0.121723	0.219835	0.263472	0.235168
Paramacrobiotus	head	turn	out	c(t=800)	-0.103127	-0.127417	-0.131567	-0.163178	-0.2244	-0.26174	-0.274468	-0.266065	-0.223812	-0.164919	-0.0930417	-0.0341509	-0.0267634	-0.0124031	0.0108168	0.0226432	0.0326017	0.0400998	0.0497205	0.0465969	0.0280012	0.0271535	0.0270843	-0.00518801	-0.0193872	0.0196778	0.0688094	0.215386	0.295045
Paramacrobiotus	head	turn	out	c(t=801)	-0.105896	-0.105943	-0.12496	-0.115524	-0.0972259	-0.0848766	-0.107901	-0.148339	-0.160787	-0.145932	-0.110875	-0.0851392	-0.0866806	-0.0675395	-0.0555726	-0.0380324	-0.0196261	-0.00539868	0.0156651	0.0628879	0.107396	0.151959	0.165013	0.109105
Paramacrobiotus	head	turn	out	c(t=802)	-0.491298	-0.6519	-0.580632	-0.413624	-0.255642	-0.0904556	-0.0414349	-0.02413	-0.0788994	-0.0701796	-0.0182679	0.022182	0.0547672	-0.0172107	-0.0708824	-0.0650215	-0.0582917	-0.0668181	-0.0808827	-0.0724509	-0.0545966	-0.0385863	-0.0385517	-0.0404369	-0.0194323	0.0134026	0.0419078	0.0715749
Paramacrobiotus	head	stra	out	c(t=2040)	0.082181	0.167605	0.246133	0.210068	0.160728	0.0879148	0.0417985	0.0182766	-0.0167106	-0.0519841	-0.0736484	-0.0873139	-0.0956234	-0.0839148	-0.0762321	-0.092128	-0.0961257	-0.0525558	-0.0232704	-0.0832931	-0.14398	-0.143206	-0.0952575	-0.0438291	-0.0340447	-0.00836658	0.0285403	0.0137741	-0.0236581	-0.0352079	-0.0421564	-0.016222	0.0103233	0.0308922	0.0190851	-0.0213876	-0.059432	-0.0671691	-0.0411379	-0.00643466	0.0192517	-0.00094166	-0.0269328	-0.0273816	0.0114185
Paramacrobiotus	head	stra	out	c(t=2041)	0.0569543	0.08667	0.0910964	0.127622	0.136774	0.11872	0.0703305	0.00518491	-0.00701438	0.00614989	0.00559356	-0.00731882	-0.0243632	-0.0463809	-0.0457627	-0.027485	-0.0554701	-0.0793283	-0.118015	-0.126126	-0.090013	-0.108796	-0.109986	-0.107078	-0.076093	-0.0198275	-0.0246884	-0.0407308	-0.0345341	-0.00302998	0.0390403	0.122232	0.0822848	0.0122296	-0.0327284	-0.125395	-0.0887917	-0.00582887	0.0472084	0.0862558	0.0145471	-0.0678928	-0.0628243	-0.0169708	0.0995576
Paramacrobiotus	head	stra	out	c(t=2042)	-0.026351	-0.0749973	-0.127809	-0.114836	-0.0969008	-0.0619752	-0.0325328	-0.0347143	-0.0380729	-0.0285722	-0.0314446	-0.0332491	-0.0407886	-0.0305145	0.015874	0.0391075	-0.0373306	-0.162249	-0.202794	-0.098992	0.055665	0.106349	-0.00660184	-0.17734	-0.266651	-0.198055	-0.0731116	0.0502495	0.0993546	0.131742	0.129866	0.061472	0.0256948	-0.0418457	-0.103412	-0.126072	-0.0784479	0.000364293	0.0352364	-0.00411775	-0.0868368	-0.0852437	-0.0449368	0.0151874
Paramacrobiotus	head	stra	out	c(t=2043)	-0.059305	-0.0408275	-0.0356998	-0.0126405	0.0494175	0.0954128	0.0932304	0.0507149	0.00521906	-0.0350285	-0.0729484	-0.0921648	-0.0786026	-0.0524218	-0.0533421	-0.0668152	-0.0455143	-0.0134643	-0.0443524	-0.131351	-0.199157	-0.155935	-0.0515712	0.0577149	0.122375	0.0735586	0.0366719	-0.0800289	-0.188636	-0.127567	-0.0222575	0.0612963	0.0133681	-0.0837669	-0.0108035	0.0279304	-0.110759	-0.238346	-0.128937	0.122361	0.242277	0.153539	0.00819017	0.0107827	0.0886936
Paramacrobiotus	head	stra	out	c(t=2044)	0.033586	0.0254266	0.0274117	0.0280769	0.0580497	0.0880702	0.119259	0.12218	0.0799302	0.0375748	-0.0061909	-0.0509532	-0.0567802	-0.0315675	0.000804128	-0.00398465	-0.0464202	-0.0576861	0.00422102	0.0113392	-0.0666873	-0.159515	-0.207733	-0.115371	-0.0302821	0.00235602	-0.0119772	-0.0616915	-0.049756	-0.00223084	0.0198124	0.0359209	0.0213106	-0.0242326	-0.106612	-0.13042	-0.0136994	0.0456762	0.0791102	0.0318174	-0.0805189	-0.068197	-0.0457613	-0.0238166	-0.00333282
Paramacrobiotus	head	stra	out	c(t=2045)	-0.0874351	-0.013431	-0.00142267	-0.0238181	-0.0130738	0.0206551	0.0545788	0.0633939	-0.0191235	-0.0529019	-0.0315303	0.00430053	0.0535536	0.0252015	-0.00670866	-0.0138563	0.00670449	0.0524792	0.0197112	-0.0902076	-0.163981	-0.148643	-0.0873365	-0.081881	-0.0633585	0.0327356	0.0573584	0.027133	0.0175872	0.0103877	-0.0167772	-0.102587	-0.124677	-0.0655424	-0.0512039	-0.0871669	-0.0746796	-0.00400003	0.0226454	0.0169491	0.0270739	0.0617254	0.00857301	-0.0567551	-0.0491581
Paramacrobiotus	head	stra	out	c(t=2046)	-0.0140805	0.0164717	-0.0427951	-0.1208	-0.147469	-0.139452	-0.0656305	-0.0100742	-0.00269151	0.0220333	0.0452119	0.0558386	0.0383039	-0.00902011	-0.0371552	-0.0184441	0.0429306	0.0841256	-0.00269765	-0.109084	-0.111302	-0.00738131	0.116685	0.0512194	-0.0819726	-0.0968129	-0.0352407	0.00650416	-0.0274024	-0.130191	-0.154947	-0.117887	-0.0931316	-0.0318288	0.0138284	0.0256193	0.0397256	0.00654355	-0.0330478	-0.0713447	-0.0383322	0.0205325	0.0171465	-0.00864826	-0.108337
Paramacrobiotus	head	stra	out	c(t=2047)	0.0553023	-0.0254578	-0.0252915	-0.0186886	-0.0335742	-0.0555141	-0.0696002	-0.035667	-0.0145258	-0.00960592	-0.0294352	-0.0517603	-0.0679191	-0.0575529	-0.0382747	-0.0485117	-0.0731837	-0.0930752	-0.0763338	-0.0608128	-0.00549379	0.0328629	0.0587169	0.0899863	0.0615639	0.0626721	-0.00116989	-0.163336	-0.206513	-0.0820951	0.0652916	0.0776654	0.00746769	-0.0257809	-0.00174213	-0.058557	-0.164379	-0.193339	-0.0937542	0.0634893	0.108536	0.0655368	0.0252486	-0.0162854	0.064751
Paramacrobiotus	head	stra	out	c(t=2048)	0.0738486	0.0175851	0.0140846	0.00624814	0.0258361	0.062187	0.103271	0.127285	0.07294	-0.00680467	-0.05765	-0.08175	-0.0501063	-0.0062781	0.0134942	-0.0148694	-0.0719817	-0.0938443	-0.0562582	0.0150504	0.0429149	0.0209441	-0.0886034	-0.152541	-0.123865	-0.0446508	0.00949758	-0.0135019	-0.00290779	0.00537445	-0.0262147	-0.0497531	-0.0697652	-0.00252414	0.0476869	-0.0331348	-0.0661819	-0.0580462	0.0142637	0.0858471	0.062181	-0.0161771	-0.102427	-0.109829	-0.0580695
Paramacrobiotus	head	stra	out	c(t=2049)	-0.0270063	-0.024755	-0.0368497	-0.0244497	-0.0204975	-0.0290809	-0.0358273	-0.0331287	-0.0164613	0.00512428	0.0168525	0.0180972	0.0199687	0.0221916	0.0368433	0.100451	0.104639	0.00131074	-0.100474	-0.111601	0.0266723	0.0427222	-0.108069	-0.20722	-0.198244	-0.0571016	0.0333998	0.00412205	-0.0332631	-0.017169	0.0314882	0.0483229	0.00631785	-0.0396767	-0.0571439	-0.0394591	-0.0262862	-0.0104545	0.00286017	0.0110738	0.00296284	-0.0252474	-0.028273	-0.0298679	-0.0437306
Paramacrobiotus	head	stra	out	c(t=2050)	-0.00871684	-0.0464339	-0.110626	-0.130347	-0.116887	-0.0879276	-0.0626178	-0.0687522	-0.112565	-0.116291	-0.047598	0.00713345	0.0451124	0.0129685	-0.0425968	-0.0157359	0.0272742	0.00633604	-0.0519299	-0.083989	-0.108452	-0.0556349	0.0349506	0.12192	0.147005	0.0702486	-0.0195373	-0.0438457	-0.0848587	-0.191113	-0.248563	-0.106319	0.170345	0.28102	0.138814	-0.125357	-0.250066	-0.137941	-0.0409261	0.012912	0.0989063	0.168845	0.319832	0.268458	0.0379685
Paramacrobiotus	head	stra	out	c(t=2051)	-0.062473	-0.0533683	-0.0106863	0.0122071	0.0404629	0.0343069	0.00949928	-0.0225346	-0.035469	-0.0353922	-0.00597854	0.0196663	0.000105633	-0.0250425	-0.0559681	-0.0262387	0.0127823	-0.00476975	-0.0334537	-0.0257548	-0.047206	-0.108616	-0.133507	-0.0933782	0.0403966	0.137946	0.118373	0.0424641	-0.0522109	-0.0692153	-0.0608265	-0.0656719	-0.0207713	0.0349413	0.00215088	-0.0183743	-0.0856656	-0.107838	-0.047011	-0.0188222	0.0683121	0.143771	0.0149087	-0.171145	-0.187916
Paramacrobiotus	head	stra	out	c(t=2052)	-0.16436	-0.193554	-0.22039	-0.17273	-0.123414	-0.0629041	-0.0258932	-0.00100287	0.000851342	-0.0220539	-0.0336428	-0.0224594	-0.00104593	0.00357146	0.00359412	0.00846532	0.00804204	0.00734063	-0.0383392	-0.0417719	0.0397785	0.0325065	-0.036366	-0.126174	-0.118171	0.0383721	0.132254	0.0940537	0.0152054	-0.0250933	-0.0824064	-0.12365	-0.0683716	0.00279429	0.0153907	-0.0311102	-0.0931328	-0.0460102	-0.000805091	-0.0289175	-0.0283615	-0.0100332	-0.0230128	-0.0331481	-0.0475018
Paramacrobiotus	head	stra	out	c(t=2053)	0.0605512	0.0520948	0.0629456	0.0670146	0.0533055	0.0327158	-0.00392112	-0.0439671	-0.0637378	-0.0807939	-0.0815743	-0.072037	-0.0395835	-0.0249937	-0.056521	-0.0803602	-0.103381	-0.0642176	0.0112319	0.0138129	-0.026068	-0.0880589	-0.0986384	-0.0584346	-0.0236263	0.0529444	0.12173	0.084943	0.00286723	-0.0680111	-0.0815858	-0.0577546	-0.0499311	-0.0467136	-0.0300524	0.0323376	0.0448255	0.0134895	-0.0159698	-0.039573	-0.0478184	-0.0456796	-0.0712662	-0.0314701	0.0434319
Paramacrobiotus	head	stra	out	c(t=2054)	0.103394	-0.0251658	-0.0418916	0.00271792	0.00357601	-0.014761	-0.0133119	-0.00351991	0.0162601	0.0573842	0.0323989	-0.00251231	-0.024888	-0.0877571	-0.0744418	-0.0741157	-0.091604	-0.103494	-0.104904	-0.112706	-0.0787843	0.0354753	0.124615	0.122952	0.00541691	-0.160986	-0.159847	-0.110695	-0.0517715	0.00730037	0.00323932	0.00206279	-0.00528357	-0.026693	-0.0100024	0.0261061	0.0580438	0.0206521	-0.025601	-0.0720025	-0.100124	-0.0650757	-0.0101073	-0.0166547	-0.0198595
Paramacrobiotus	head	stra	out	c(t=2055)	0.0469142	0.0181003	0.00362558	-0.00240874	-0.0238599	-0.0504011	-0.0312751	-0.00272531	0.0308133	0.0260085	-0.0238198	-0.0431113	-0.0232283	0.035584	0.0145877	-0.130471	-0.252708	-0.201197	-0.02732	0.0447101	0.011641	-0.0724746	-0.0670782	-0.0059348	0.0155322	0.033534	0.0372862	0.0076664	-0.0380765	-0.0660335	-0.0580535	-0.0342754	0.00202093	0.039193	0.0117695	-0.0281517	-0.0445294	-0.0279839	0.0114854	0.0180425	-0.0100496	-0.0272801	-0.0154122	-0.00473048	0.0230072
Paramacrobiotus	head	stra	out	c(t=2056)	0.0253422	-0.0014171	-0.00806703	-0.00140556	0.000563553	0.00344825	0.000606902	-0.00953679	-0.0201192	-0.0409146	-0.0318179	0.0447842	0.0773931	0.0644185	0.0197543	-0.0650285	-0.1187	-0.166539	-0.159664	-0.0731578	0.00320624	-0.00110952	-0.0213861	-0.0230848	-0.0220054	-0.0135166	-0.00293233	-0.000776897	-0.010288	-0.058949	-0.06923	-0.0346017	-0.0117657	-0.0115526	-0.0189462	-0.0117223	0.0226684	0.0067776	-0.0365937	-0.0543176	-0.0240659	0.0219691	0.0145599	-0.0156147	-0.0201538
Paramacrobiotus	head	turn	out	c(t=2205)	0.0958092	0.000882007	-0.026172	-0.034342	-0.0743939	-0.0679508	-0.0196959	0.0422246	0.0817067	0.0617165	0.0722727	0.11728	0.126875	0.0830078	-0.0210253	-0.0764624	0.00163855	0.137247	0.168449	0.0921075	-0.0320624	-0.0894114	-0.0395862	-0.0119498	-0.0332215	-0.0705447	-0.0942613	-0.0528126	0.00942396	0.0456205	0.0449461	0.00121339	-0.0164621	-0.0762382	-0.113624	-0.0940708	-0.0686566	-0.0246103	-0.0189588	-0.0382909	-0.036166	-0.0404108	-0.0606438	-0.0701725	-0.0497145
Paramacrobiotus	head	turn	out	c(t=2206)	-0.0360402	-0.166207	-0.1381	-0.0982625	-0.098815	-0.0989199	-0.117114	-0.117489	-0.0809709	-0.0400315	0.00453885	0.0328831	0.0597115	0.126708	0.180325	0.177996	0.120141	0.0344274	0.00318141	0.0256406	0.0518609	0.0221568	-0.0276718	-0.0510334	-0.0606758	-0.0661884	-0.0201167	0.113036	0.161239	0.0631677	-0.0791151	-0.183743	-0.16864	-0.110879	-0.10835	-0.0549963	-0.015392	-0.00733811	0.0185573	0.0292963	-0.0196558	-0.0576932	-0.0685551	-0.0698563	-0.0105138
Paramacrobiotus	head	turn	out	c(t=2207)	0.0499063	0.0388719	0.0577436	0.0723755	0.0575846	0.0236611	-0.0382316	-0.100309	-0.115996	-0.0893812	-0.0459355	-0.0129538	-0.0361992	-0.0515716	-0.0429451	-0.0241946	0.00257283	0.0428465	0.0745198	0.0716357	0.0503931	0.0276506	0.0520431	0.0624557	0.000987375	-0.0551488	-0.0407931	0.0170904	0.0382193	0.0205283	0.0277719	0.0342249	-0.0427574	-0.180696	-0.23234	-0.151221	-0.0212447	0.0640441	0.0552955	0.018694	-0.0360698	-0.0490683	-0.0518003	-0.0878259	-0.0614362
Paramacrobiotus	head	turn	out	c(t=2208)	0.0747745	0.00694327	-0.058176	-0.0766912	-0.0828556	-0.0628227	-0.0195527	0.00511253	0.0260223	0.0409729	0.0360219	0.0284521	0.0366964	0.0679684	0.107893	0.11918	0.0427647	-0.0258264	-0.0593811	-0.0537842	-0.0316762	-0.0322651	-0.0162059	0.00546205	0.0124399	-0.0178545	-0.0428288	-0.0191816	0.020224	0.0277206	-0.00420953	-0.0274449	0.0155332	0.120169	0.0755408	-0.0595026	-0.174345	-0.230081	-0.136547	-0.0218095	0.0161543	0.0344864	0.0215769	0.00822381	-0.0217182
Paramacrobiotus	head	turn	out	c(t=2209)	0.0766918	0.0523411	0.0169697	-0.00351472	-0.0278922	-0.0368295	-0.0235682	-0.0286812	-0.0414868	-0.0558894	-0.046509	-0.0234681	-0.00262733	0.00504182	0.00773227	0.0178599	0.0268445	0.0290794	0.0382758	0.0436931	0.0420009	0.0353509	0.0207999	0.013315	-0.0054572	-0.0535121	-0.069478	-0.0548384	-0.0268435	-0.0144562	-0.0236923	-0.00988085	0.000105584	-0.0138347	-0.0209954	-0.0105242	-0.00119844	-0.00832024	-0.0185611	-0.00726919	-0.013465	-0.0409529	-0.0723875	-0.0793143	-0.0454644
Paramacrobiotus	head	turn	out	c(t=2210)	0.0389885	0.067373	0.0945127	0.083165	0.0870752	0.101466	0.0977097	0.0943835	0.0716021	0.0417386	0.0274555	-0.0129615	-0.0314411	-0.0351651	-0.0300533	-0.0144022	-0.0189342	-0.0375703	-0.0382684	-0.0159935	-0.00685842	-0.0205982	-0.0283223	-0.00821569	0.0299245	0.0315582	-0.0146318	-0.0366298	-0.0158123	0.0182232	0.0176023	-0.0102126	-0.0384996	-0.0271675	-0.0255252	-0.0546247	-0.0517836	-0.0350259	0.00135114	0.00874443	0.000275442	-0.00812982	-0.0235157	-0.0482799	-0.070396
Paramacrobiotus	head	turn	out	c(t=2211)	-0.0329814	-0.0185026	-0.00705189	0.0164797	0.0417061	0.0684762	0.100443	0.105973	0.0781115	0.00797911	-0.0287875	0.016827	0.0239543	0.0195825	-0.0109878	-0.034643	-0.0166083	-0.0263651	-0.0237677	-0.0202646	-0.0428662	-0.0547951	-0.0250981	0.0272091	0.0672969	0.0393394	-0.0339054	-0.0495523	0.0212068	0.0689413	0.0346347	-0.0684896	-0.117022	-0.0892424	-0.0999565	-0.0806716	-0.0381309	0.0253354	0.0366867	-0.0267827	-0.0488289	-0.015764	0.00409503	-0.00356157	-0.0481154
Paramacrobiotus	head	turn	out	c(t=2212)	-0.000145761	0.0207207	-0.00281437	-0.0182183	-0.027913	-0.0232438	-0.00966058	-0.00151114	-0.0117269	-0.0445877	-0.0117175	0.0677799	0.117321	0.10198	0.0323657	-0.0308884	-0.0242081	-0.00282681	-0.00809467	-0.0117589	-0.00367611	0.0132417	0.00317183	-0.0159137	-0.0140139	0.0184227	0.0347652	-0.0158221	-0.0450184	-0.0423558	-0.0586039	-0.0587199	-0.0431162	-0.0104069	0.0367383	0.00472531	-0.0577238	-0.0344289	0.0281742	0.0602276	-0.0399748	-0.156079	-0.131158	-0.0570967	0.00821699
Paramacrobiotus	head	turn	out	c(t=2213)	0.0552206	0.124517	0.142401	0.116923	0.0787854	0.031425	0.00677208	0.00457349	-0.0103681	-0.0268077	-0.0214323	-0.01019	0.00620736	-0.0131434	-0.0215182	-0.00774389	0.0405222	0.0734473	-0.00403758	-0.0470064	-0.0343465	0.0166588	0.0255578	-0.0268225	-0.0289796	0.0124316	0.0230752	0.0109708	-0.0121025	-0.0268617	-0.0541851	-0.100153	-0.0772591	0.0289295	0.0781815	0.0393352	-0.0630816	-0.130902	-0.0793548	-0.0087649	0.0109972	-0.00645853	-0.0253103	-0.0274574	-0.0408115
Paramacrobiotus	head	turn	out	c(t=2214)	0.118358	0.137294	0.11057	0.0747809	0.0914225	0.10973	0.124194	0.0954372	0.0468984	0.0155154	0.00769798	0.00414045	-0.00831516	-0.0118472	-0.0114101	-0.0412559	-0.0592784	-0.0730308	-0.0612401	-0.015905	-0.0100278	-0.0216744	-0.0273688	-0.0152895	0.0327308	0.0623305	0.080542	0.0249785	-0.0493584	-0.0291546	-0.00147248	0.0224918	0.0216575	-0.0105312	-0.0275032	-0.0391035	-0.0833693	-0.0658898	-0.0240561	-0.0115871	-0.0069254	-0.0239832	-0.0877323	-0.111671	-0.077715
Paramacrobiotus	head	turn	out	c(t=2215)	-0.0278857	-0.0263153	-0.00712	-0.00275732	0.00744864	0.0289928	0.0465106	0.0960306	0.0964411	0.0494513	0.0159314	-0.00674609	0.0117535	0.045053	0.0369624	-0.00510713	-0.0213479	0.00852283	0.031059	0.0281496	-0.00823408	-0.0519681	-0.0562091	-0.0615008	-0.0629216	-0.023372	0.0456907	0.0966363	0.0588377	-0.0403176	-0.11288	-0.106794	-0.044412	0.0143098	-0.00817153	-0.019298	-0.00379145	0.00416589	0.00567101	-0.0499179	-0.0740743	-0.0351437	0.0221108	0.0672959	0.0907264
Paramacrobiotus	head	turn	out	c(t=2216)	0.158402	0.194163	0.169994	0.127847	0.07353	0.0291017	0.0116166	0.00732839	0.0134136	0.00381953	-0.0206651	-0.0377664	-0.0194273	0.009349	0.00526519	-0.0252827	-0.0205766	-0.000389333	0.00944568	-0.00407394	0.0187748	0.0620439	0.0545217	-0.0229131	-0.0762078	-0.0458318	0.00134967	0.0124328	-0.000360511	-0.0350024	-0.0398644	-0.0243237	0.000432429	0.00664364	-0.0643086	-0.0977921	-0.0751059	-0.0112602	0.0298281	-0.00229542	-0.0323784	-0.0409035	-0.029502	-0.0130848	0.00168815
Paramacrobiotus	head	turn	out	c(t=2217)	0.152927	0.13612	0.0957426	0.0849861	0.101405	0.107882	0.0909547	0.0413054	0.0103457	0.00804215	0.0178995	0.0194052	0.011638	0.0133801	0.00715714	-0.00323375	-0.0293733	-0.0589165	-0.0822527	-0.0823471	-0.0450651	0.0368363	0.0678542	0.0527351	0.00913658	-0.0439245	-0.0264962	-0.0141299	-0.0145976	-0.0349948	-0.0506594	-0.0501323	-0.0192832	-0.00379986	-0.019992	-0.0316955	-0.00948525	0.0182977	0.00588689	-0.0205615	-0.0335404	-0.0489942	-0.0587091	-0.0487099	-0.0182041
Paramacrobiotus	head	turn	out	c(t=2218)	-0.140057	-0.11516	-0.0575032	-0.0265428	-0.0101592	-0.0269655	-0.039977	-0.0191758	0.0206403	0.0594049	0.0898913	0.109188	0.125643	0.10622	0.0136358	-0.0570085	-0.0770148	-0.0203527	0.0797275	0.180834	0.190905	0.0316382	-0.077477	-0.157446	-0.162146	-0.0155743	0.0462553	0.0211935	-0.0170827	-0.0447637	-0.0278565	-0.0249314	-0.105127	-0.146163	-0.061792	0.0335118	0.0553773	-0.0126378	-0.0421182	-0.0161538	0.0281297	-0.0256892	-0.0535949	-0.0350575	-0.0264129
Paramacrobiotus	head	turn	out	c(t=2219)	0.0553214	0.0476963	0.052315	0.0466635	0.0262615	-0.0175717	-0.0622685	-0.0813993	-0.0956929	-0.097787	-0.0279098	0.0559323	0.0979378	0.0860908	0.0196208	-0.0204225	-0.00891995	-0.031242	-0.0323441	-0.0183522	-0.000680689	0.041991	0.0286795	0.0230039	0.0252402	0.0157606	-0.000963059	0.0114546	-0.0137044	-0.0613129	-0.0870835	-0.0759119	-0.0204473	0.0179441	-0.0132743	-0.0323065	-0.0367565	-0.037893	-0.0240462	-0.0248069	-0.00642298	-0.0011256	-0.0265851	-0.0284597	-0.022444
Paramacrobiotus	head	turn	out	c(t=2220)	0.0859441	0.178112	0.176622	0.131838	0.114043	0.0898965	0.0905453	0.088826	0.0804397	0.0685657	0.0508508	0.020164	-0.0208452	-0.0637497	-0.0714623	-0.0258782	0.0069446	0.010715	-0.0163653	-0.0528665	-0.0530477	-0.0453448	-0.0303509	-0.00163328	0.0201223	-0.000496057	-0.0516864	-0.0619784	-0.0360121	0.0214097	0.0578802	0.0190493	0.00929418	0.00543419	-0.0354638	-0.0395011	-0.0477275	-0.031148	-0.00887872	-0.0608533	-0.0481794	-0.015178	0.00471284	0.0271299	0.0302308
Paramacrobiotus	head	turn	out	c(t=2221)	-0.0191445	-0.018595	-0.00348357	0.0138452	0.0195419	0.0512249	0.0886334	0.119499	0.12748	0.118991	0.127711	0.153221	0.140302	0.0947609	0.0461892	-0.00777875	-0.0406102	-0.0579956	-0.0672274	-0.0648725	-0.0576625	-0.0424222	-0.0332396	-0.0397135	-0.0230115	-0.000177805	-0.01611	-0.024667	-0.00888424	0.00853916	0.00661159	-0.0303666	-0.0508065	-0.0278475	-0.00670852	0.0119972	0.025795	0.0162232	-0.0134136	-0.0528394	-0.0626971	-0.0490751	-0.0333661	-0.0194679	-0.0141756
Paramacrobiotus	head	turn	out	c(t=2222)	0.0430154	0.0536244	0.0604992	0.0445212	0.00904508	-0.0409767	-0.0561339	-0.0331176	0.0135094	0.0428297	0.0268974	0.0240828	0.0487687	0.0713059	0.0855688	0.0691078	0.0549937	0.0536269	0.042187	0.025052	0.0206605	0.0208138	0.00559302	-0.0065765	-0.0056603	0.00940919	0.0205212	-0.0286957	-0.0994884	-0.11399	-0.0833569	-0.024691	-0.00222022	-0.00468345	-0.00351817	0.000426322	0.000505947	-0.0104951	-0.0111418	-0.00501183	-0.017651	-0.038542	-0.0568163	-0.0434254	0.0105747
Paramacrobiotus	head	turn	out	c(t=2223)	0.11711	0.160097	0.204828	0.202244	0.133966	0.0406238	-0.000726396	0.00721696	0.0576116	0.0544543	0.0439504	0.0503295	0.0213883	-0.0240803	-0.0241506	-0.000347754	0.0141997	-0.00350293	-0.0252786	-0.00337407	0.0323535	0.0315919	0.0119619	0.00844802	-0.0169422	-0.035771	-0.00763222	0.0405006	0.060365	-0.0302653	-0.114602	-0.120795	-0.0551482	0.017407	0.0134869	-0.00169629	-0.00804169	-0.00889848	0.0106963	0.0201856	0.0185273	-0.00636893	-0.0425822	-0.0361628	0.00421732
Paramacrobiotus	head	turn	out	c(t=2224)	0.0696762	0.0368039	0.0169529	0.0220099	0.0261535	0.0473929	0.091298	0.10768	0.111781	0.0946135	0.0732516	0.0781123	0.110114	0.0813642	-0.00820808	-0.035796	-0.0454476	0.0328977	0.127944	0.0340067	-0.0459815	-0.0844914	-0.096495	-0.0157559	0.0421587	0.122406	0.099007	-0.00595522	-0.134655	-0.288413	-0.231156	-0.067587	0.0665514	0.144153	0.0731203	-0.0465104	-0.0908365	-0.0466258	0.0637145	0.160964	0.141408	0.0577165	-0.0128267	-0.0744167	-0.131308
Paramacrobiotus	head	turn	out	c(t=2225)	-0.062149	-0.0382107	-0.00933273	-0.00284204	0.0243732	0.0222272	-0.00804248	-0.01103	0.0185022	0.0839047	0.0914207	0.0597892	0.0320123	0.0303705	0.0590453	0.0813831	0.0920904	0.0777537	0.0623327	0.0311311	0.00144888	-0.0289082	-0.0470691	-0.0482008	-0.0377816	-0.0232879	0.0649153	0.167815	0.122545	-0.0555458	-0.237833	-0.258902	-0.153968	-0.071813	0.0051851	0.0355886	0.0454861	0.0113044	-0.029595	-0.0221773	-0.00133242	0.00270827	-0.00571579	-0.00435412	0.0195494
Paramacrobiotus	head	turn	out	c(t=2226)	0.0748407	0.0636837	0.0474521	0.0224136	0.00747373	0.0130556	0.0140826	0.00934448	-0.00850822	-0.0189233	-0.0128859	0.0082093	0.0432716	0.100316	0.127299	0.0990806	0.0311052	-0.0316297	-0.0337326	-0.015563	0.00489421	0.0133792	0.00654971	-0.022162	-0.0497002	-0.0465563	-0.00730056	0.0513534	0.0380299	0.0010523	-0.0358558	-0.0634845	-0.0634948	-0.0299782	-0.00888992	0.0152597	0.0400445	0.0260855	0.0268628	0.00979681	0.0070368	0.0192007	0.0347596	0.0875954
Paramacrobiotus	head	turn	out	c(t=1154)	-0.113094	-0.0997695	-0.0998555	-0.0702897	-0.0565518	-0.0796228	-0.138835	-0.1548	-0.131223	-0.0938851	-0.0852627	-0.101484	-0.0683214	-0.0167207	0.0191437	0.0525113	0.0796457	0.107182	0.129977	0.135019	0.132445	0.134592	0.116162	0.0973586	0.086341	0.0804	0.0847493	0.0336959	0.0161943	0.058528	0.0661137	0.124184	0.0379665	-0.0852384
Paramacrobiotus	head	turn	out	c(t=1155)	-0.174394	-0.166394	-0.11096	-0.0761943	-0.0675997	-0.0543614	-0.061459	-0.044244	0.00133931	0.0383165	0.0476114	0.0279122	-0.0155422	-0.0269993	-0.00770839	-0.00938124	-0.0129062	-0.0157463	0.00216344	0.0298811	0.0408933	0.045716	0.0596528	0.0732775	0.0774703	0.0920564	0.12315	0.107528	0.055023	0.0531543	0.102251	0.178775	0.217181	0.147379
Paramacrobiotus	head	turn	out	c(t=1156)	-0.301195	-0.235235	-0.232077	-0.223969	-0.187387	-0.169301	-0.156035	-0.155775	-0.146099	-0.106664	-0.0718003	-0.0278092	0.0137826	0.0501921	0.0743634	0.0812887	0.0739581	0.0641968	0.0642287	0.0732564	0.0764386	0.069356	0.0599004	0.0489964	0.0458867	0.0574786	0.056325	0.0477519	0.0591585	0.0698336	0.0617695	0.0568023	-0.0124504	-0.103673
Paramacrobiotus	head	turn	out	c(t=1157)	0.0762458	0.0303467	-0.00113881	-0.0210458	-0.0355543	-0.0426507	-0.0459375	-0.0629682	-0.105177	-0.127893	-0.143183	-0.159629	-0.163078	-0.164914	-0.129123	-0.0745733	-0.0214863	0.0167382	0.0475345	0.0805113	0.0990488	0.110553	0.119128	0.119866	0.109381	0.103399	0.110404	0.0903954	0.0260916	-0.00264783	0.0718129	0.134577	0.203789	0.124608	-0.0172475
Paramacrobiotus	head	turn	out	c(t=1158)	-0.159588	-0.143523	-0.128757	-0.113395	-0.125426	-0.109448	-0.0999287	-0.0687529	-0.036833	-0.0245264	0.000310653	0.0252119	0.0271068	0.000895154	-0.0499889	-0.0794171	-0.051373	-0.000319761	0.0178146	-0.0029501	-0.0258459	-0.0225922	-0.00644913	0.0247011	0.0555887	0.091696	0.095026	0.0487886	0.0356162	0.0256332	0.0750645	0.176116
Paramacrobiotus	head	turn	out	c(t=1159)	-0.210287	-0.184986	-0.148496	-0.125498	-0.120917	-0.137859	-0.210486	-0.221585	-0.194195	-0.147121	-0.0957288	-0.100562	-0.0971494	-0.0645789	-0.0143109	0.0362625	0.0619438	0.0621693	0.0560522	0.0617843	0.0690447	0.069785	0.0536931	0.0249386	0.0109181	0.024743	0.0445711	0.0665481	0.086452	0.0704375	0.0422287	-0.00834498	-0.0603314
Paramacrobiotus	head	turn	out	c(t=1160)	-0.0211903	-0.0122844	0.00438038	-0.00365358	-0.000211381	0.00171039	-0.00713271	-0.0297273	-0.06813	-0.0776067	-0.0588509	-0.0674916	-0.0872231	-0.0926349	-0.0663289	-0.0267481	-0.0352445	-0.0548567	-0.0445744	-0.0239314	0.00880117	0.0334323	0.0555828	0.0751163	0.0658227	0.0481357	0.0458023	0.0703712	0.117936	0.135222	0.156007	0.113367
Paramacrobiotus	head	turn	out	c(t=1161)	-0.320943	-0.220818	-0.19808	-0.216358	-0.222619	-0.207002	-0.141286	-0.0875959	-0.044393	-0.0423854	-0.0467066	-0.0402703	-0.0324806	-0.0261775	0.0309056	0.0923255	0.0370633	0.00394547	-0.0183379	-0.0315137	0.0206226	0.0165871	-0.00117529	0.0155192	0.0103781	-0.00775783	-0.0446892	-0.0458917	0.0108358
Paramacrobiotus	head	turn	out	c(t=1162)	-0.045543	-0.0355881	-0.0027903	0.0116294	0.0449918	0.0660472	0.0400388	-0.00375432	-0.0485707	-0.0600828	-0.0390213	-0.0520816	-0.112526	-0.180748	-0.181514	-0.0416325	0.0639662	0.0641398	0.0192651	-0.0686459	-0.0519369	0.0169889	0.019145	0.00300914	-0.0106379	0.0257616	0.0812012	0.138713	0.137054	0.0194241
Paramacrobiotus	head	turn	out	c(t=1163)	0.0913923	0.0659382	0.0402833	0.0489825	0.0474926	0.045152	0.0359968	0.00777194	-0.00112032	0.000370215	-0.0337453	-0.0807643	-0.0872938	-0.0308833	0.00983057	0.00717153	-0.0377387	-0.053009	-0.0301849	-0.0406844	0.0101628	0.0135578	-0.0570125	-0.0542376	-0.14476	0.0056393	0.309467
Paramacrobiotus	head	turn	out	c(t=1164)	-0.012748	0.00228915	-0.00810069	0.00359429	0.0295913	0.0412729	0.0425584	0.0199956	0.024489	0.0519943	0.0707243	0.065688	0.0278437	-0.0150742	-0.0257714	-0.0316537	-0.0440653	-0.062924	-0.0641119	-0.0260877	0.0110366	0.0224755	0.0181374	-0.00996237
Paramacrobiotus	head	turn	out	c(t=1165)	0.0281078	0.0157261	0.0167131	0.0456765	0.0741287	0.0762793	0.0556911	0.0217126	-0.00948744	-0.0199282	-0.0519613	-0.0807691	-0.0841991	-0.0704432	-0.0344578	0.00484016	0.00764054	0.00307709	-0.0286845	-0.0410093	0.0114275	0.0625496	0.0616809	0.0291364	-0.0453892	-0.103734
Paramacrobiotus	head	turn	out	c(t=1166)	0.150138	0.156206	0.170197	0.163037	0.132446	0.098285	0.0881852	0.0926188	0.0918704	0.0680835	0.0398956	0.0265913	0.0146025	-0.00791241	-0.0273062	-0.0495727	-0.0575208	-0.051251	-0.0611689	-0.0654522	-0.0798078	-0.02564	0.012998	0.0427992	0.0150631	-0.115577
Paramacrobiotus	head	turn	out	c(t=1167)	-0.0918628	-0.118724	-0.128471	-0.0656115	-0.0137511	0.023429	0.0073491	-0.0121596	0.00148421	0.0491415	0.0964919	0.0864562	0.0480539	0.0319728	0.0477153	0.0913512	0.10133	0.0680694	0.0338354	0.0029802	-0.0257642	-0.0378578	-0.0451758	-0.0459041	-0.0403087	-0.037373	-0.0315526	-0.027933
Paramacrobiotus	head	turn	out	c(t=1168)	0.189498	0.182067	0.185385	0.161766	0.141193	0.10623	0.0869426	0.0775397	0.0638082	0.0511789	0.0321661	0.000111032	-0.00727806	0.0134549	0.0184558	-0.0292634	-0.0667756	-0.119207	-0.106958	-0.0423495	0.010202	0.0688024	0.0567914	-0.0031361	-0.0418056	-0.0767395	-0.0826476
Paramacrobiotus	head	turn	out	c(t=1169)	-0.0811757	-0.0701282	-0.045942	-0.0155752	0.0266534	0.0391831	0.0317602	0.043823	0.0816881	0.128257	0.14562	0.149062	0.1579	0.143636	0.109123	0.0681768	0.0369588	0.00712804	-0.0217933	-0.0295827	-0.0211764	-0.0152413	-0.027521	-0.0681985	-0.0952556	-0.0825462	-0.0478637	-0.0031963	0.0135046	0.01214	0.0547211
Paramacrobiotus	head	turn	out	c(t=1170)	0.00665516	-0.0157134	0.029461	0.0695516	0.099467	0.0997621	0.0601647	0.0340811	0.0070097	0.0060671	0.0140824	0.0128593	-0.00673794	-0.0199953	-0.00299843	0.0611391	0.0153364	-0.0490546	-0.00517788	0.0299585	0.108921	0.131486	0.0496469	0.0289833	0.0331588	0.0335	0.0243945	-0.00433774	-0.0502107	-0.0644605	-0.0502813	-0.0239618	0.0088569	0.00680623
Paramacrobiotus	head	turn	out	c(t=1171)	0.0788871	0.0309474	0.0514808	0.0920658	0.150985	0.193505	0.181923	0.148334	0.112244	0.102509	0.112959	0.0938175	0.0758178	0.0520585	0.0121832	-0.0222422	-0.0385222	-0.0660987	-0.0583928	-0.0546965	-0.0437594	-0.00978932	-0.00669853	-0.00415417	-0.0208704	-0.0364254	-0.042804
Paramacrobiotus	head	turn	out	c(t=1172)	-0.174893	-0.0740158	-0.0185053	-0.00120036	0.00471663	0.000886605	0.0123296	0.035457	0.0449013	0.0529161	0.079072	0.110606	0.12233	0.11417	0.100222	0.114309	0.108088	0.0635103	0.0320825	0.00963074	-0.00355825	-0.0136702	-0.0247839	-0.0331582	-0.0360156	-0.0230424	-0.0170511	0.0238499	0.108204
Paramacrobiotus	head	turn	out	c(t=1173)	0.136924	0.109939	0.139035	0.147722	0.139035	0.139145	0.115117	0.106534	0.0791248	0.0528011	0.0357345	0.0174478	0.0254265	0.0336349	0.0162235	-0.020232	-0.0660695	-0.0690491	-0.0196968	0.0261871	0.0643989	0.071971	0.0585105	0.0655658	0.043912	0.036214	0.0335916	0.0227808	0.0153139	-0.023409	-0.0501852	-0.0602501	-0.0670567	-0.0678111	-0.0846807
Paramacrobiotus	head	turn	out	c(t=1174)	-0.0850376	-0.0475723	-0.0154963	0.0151151	0.0494322	0.063957	0.073324	0.0984368	0.139494	0.166938	0.156879	0.134396	0.117354	0.104955	0.0950707	0.0689376	0.0370107	-0.0061741	-0.0335109	-0.06083	-0.0709847	-0.0406391	-0.0142932	0.00503393	0.00692751	-0.0177997	0.00204	0.0543902
Paramacrobiotus	head	turn	out	c(t=1175)	0.121963	0.116085	0.100972	0.0855533	0.0869957	0.0852877	0.0969485	0.089535	0.0467672	-0.00424241	-0.0601193	-0.052703	0.0323383	0.110393	0.147648	0.108201	0.059113	0.0516278	0.0629996	0.0675421	0.0454364	0.0394304	0.0223361	0.0123943	0.0151371	-0.00413623	-0.0013653	0.0127871	0.0302507	0.0578848	0.0588115	0.0460669	0.0473975
Paramacrobiotus	head	turn	out	c(t=1176)	0.219705	0.215962	0.233742	0.242929	0.223804	0.188571	0.167411	0.175686	0.184484	0.146427	0.0854197	0.0355483	0.0155325	-0.00749945	-0.0141359	-0.0248814	-0.0119506	-0.00147734	-0.00639386	-0.0090177	-0.0199324	-0.0237707	-0.0129601	0.0166532	0.0564471	0.0931976	0.0890286	0.0669338	0.0419445	0.0257112	0.00846865
Paramacrobiotus	head	turn	out	c(t=1177)	0.0827331	0.0743139	0.0301685	0.0094025	-0.00282277	0.0329293	0.0707829	0.084172	0.100184	0.120473	0.148613	0.169975	0.194787	0.212473	0.199157	0.156128	0.0971681	0.0681749	0.0317648	-0.010809	-0.0335417	-0.0495143	-0.0566697	-0.0462132	-0.0324801	-0.00709706	0.0176268
Paramacrobiotus	head	turn	out	c(t=1178)	0.307365	0.241317	0.195679	0.143823	0.0872766	0.0712939	0.0992617	0.120306	0.0565631	-0.0279112	-0.0420851	0.0397587	0.126108	0.130688	0.0830895	0.0555875	0.0814223	0.100259	0.0926113	0.0880231	0.0713077	0.0666176	0.0545768	0.03274	0.0335106	0.031953	0.0580596	0.0644043	0.00630453
Paramacrobiotus	head	turn	out	c(t=1179)	0.0623374	0.0534941	0.0829001	0.0619298	0.0568674	0.081332	0.128733	0.186508	0.215055	0.220481	0.205852	0.115383	0.0781504	0.0537921	0.0458814	0.0825362	0.0683408	0.0526204	0.0258202	-0.0077916	-0.0116761	0.00171479	0.0180632	0.0208802	0.0303162	0.0400475	0.0223689	0.0251295	0.0395079	0.078358	0.154629
Paramacrobiotus	head	turn	out	c(t=1180)	0.0579693	0.049417	0.0356343	0.0415776	0.0404086	0.0387827	0.0424058	0.0159155	0.0257477	0.0242026	0.0470356	0.0552012	0.0657906	0.085821	0.102016	0.1399	0.148135	0.142143	0.128602	0.10203	0.0851869	0.0645879	0.0339643	0.0281203	0.0119405	0.00189147	0.00543925	0.0148059	0.0325132	0.0211296	-0.0849297	-0.129178	-0.234877	-0.179275	0.152953
Paramacrobiotus	head	turn	out	c(t=1181)	0.621801	0.633361	0.534042	0.399534	0.248228	0.101246	0.0589761	0.0332604	0.00155602	-0.0388224	-0.0545651	-0.0346943	-0.0175628	0.0121326	0.0484379	0.0957466	0.0923101	0.0943318	0.0854391	0.0778694	0.0778379	0.056479	0.0599135	0.0822814	0.0751886	0.0571915	0.0478342	0.0535763	0.0475095	0.0402217	0.0319726	0.0286666	0.0311691	0.0153941	0.00125723	-0.0074845
Paramacrobiotus	head	turn	out	c(t=1182)	-0.00296063	0.0359345	0.0541703	0.0606886	0.0588284	0.0559911	0.0467471	0.0707835	0.0938724	0.125912	0.124287	0.0588101	0.0589946	0.0836808	0.123638	0.140022	0.0837428	0.0518126	0.0369348	0.0262579	0.0152348	0.00683166	0.0187009	0.0359085	0.0434906	0.0456447	0.0413926	0.0433427	0.0441386	0.0406443	0.0424799	0.0413253	0.0355297	0.00941613	-0.00815114
Paramacrobiotus	head	turn	out	c(t=1183)	0.0800807	0.0231935	-0.00143385	-0.0307137	-0.0315926	0.00592967	0.0567312	0.078981	0.0606293	0.0321637	0.0405433	0.0775178	0.0921427	0.0999737	0.0959903	0.103209	0.12842	0.113908	0.0905981	0.073176	0.0625989	0.0689689	0.0605957	0.0532865	0.0418378	0.0260036	0.00736512	-0.00144648	0.00185305	0.0269297	0.0508766	0.0789094	0.0744274	0.0824189	0.132848
Paramacrobiotus	head	turn	out	c(t=1184)	-0.410768	-0.399155	-0.35044	-0.23613	-0.144297	-0.0469439	-0.0225658	-0.0405974	-0.0117107	0.0064569	0.0106643	0.0211568	0.0360403	0.0882625	0.116838	0.158003	0.173432	0.167983	0.141638	0.0649246	0.0351265	0.0334153	0.0535216	0.0661651	0.0576996	0.0524757	0.0414527	0.0364204	0.0396553	0.0378242	0.0687883
Paramacrobiotus	head	turn	out	c(t=1185)	-0.020909	-0.0276207	0.00929286	0.0197256	0.0135416	0.00317338	-0.00309042	0.0100195	0.0205641	0.0189652	0.00651004	-0.0144962	-0.0154524	0.00300732	0.0178224	0.0268069	0.0289966	0.0564795	0.113517	0.161052	0.166528	0.145044	0.0933817	0.0589845	0.0531355	0.0487673	0.0512768	0.0526396	0.0370655	0.029946	0.00536927	-0.00792997	-0.0145554	-0.0299379
Paramacrobiotus	head	turn	out	c(t=1186)	-0.284183	-0.365316	-0.338992	-0.263042	-0.192424	-0.131565	-0.100988	-0.0745558	-0.0384886	-0.0104843	0.00313824	0.0333984	0.063082	0.0735522	0.064835	0.0604081	0.0604613	0.0667299	0.0680933	0.0696329	0.0690741	0.0704687	0.0663269	0.0705605	0.0768336	0.0571602	0.0404203	0.0344591	0.0358349	0.0637547	0.0596949	0.0790447	0.125084
Paramacrobiotus	head	turn	out	c(t=1187)	-0.0952757	-0.100929	-0.080265	-0.0962669	-0.136565	-0.159715	-0.170663	-0.134646	-0.1053	-0.106939	-0.107406	-0.0865653	-0.03185	0.0167424	0.0607282	0.0904732	0.0977789	0.0981465	0.0814344	0.0847369	0.108095	0.124292	0.120645	0.0963408	0.0749372	0.0547745	0.0625282	0.0728435	0.0772179	0.0807822	0.059036
Paramacrobiotus	head	turn	in	c(t=1387)	0.00898775	0.00449612	0.0161039	0.0180586	0.0365257	0.0445632	0.0103143	-0.0387624	-0.0945575	-0.117349	-0.168253	-0.220158	-0.23654	-0.235024	-0.242705	-0.242818	-0.211706	-0.129462	-0.0404308	-0.0260319	-0.0132294	0.00979816	0.0329525	0.0487746	-0.0608991	-0.0715567	0.0180503	0.00983804	0.0394854	-0.0382141	-0.11879	-0.0449842	-0.0773629	-0.0951981	-0.0910163	-0.0318287	0.0493534	-0.00925542	-0.104539	-0.0919627	-0.00212043	0.0194971	-0.0580643	-0.0634702	-0.00097757
Paramacrobiotus	head	turn	in	c(t=1388)	-0.163851	-0.122114	-0.157081	-0.178138	-0.183015	-0.174978	-0.135303	-0.0944468	-0.0601528	-0.0263942	-0.0297713	-0.048842	-0.0372299	-0.0332702	-0.0331818	-0.0968117	-0.18576	-0.169693	-0.166499	-0.172239	-0.142062	-0.149787	-0.0993242	-0.0604535	-0.0838056	-0.0607306	0.00118018	0.0414726	0.0102071	-0.0730818	-0.136018	-0.101248	-0.056499	-0.0239535	-0.000244384	0.0405916	0.0974147	-0.0225563	-0.13617	-0.117578	-0.0534217	0.0730996	0.0414997	-0.0400336	-0.0849381
Paramacrobiotus	head	turn	in	c(t=1389)	-0.132805	-0.157365	-0.193786	-0.214825	-0.223959	-0.218487	-0.226548	-0.211742	-0.194295	-0.170702	-0.140282	-0.132109	-0.0942534	-0.0407257	0.00615549	-0.044736	-0.16632	-0.159656	-0.126406	-0.0791869	-0.0171269	-0.0743477	-0.0563719	0.0288559	0.0119025	-0.0268193	-0.0518762	-0.0421995	-0.0536833	-0.114351	-0.148959	-0.11451	-0.068073	-0.0583114	-0.0259385	0.000250166	-0.000117568	-0.0200786	-0.0878443	-0.115039	-0.117261	-0.118126	-0.0357096
Paramacrobiotus	head	turn	in	c(t=1390)	-0.0228917	0.0151398	0.0338077	0.00604113	-0.01769	-0.051575	-0.0717448	-0.0902048	-0.164137	-0.212608	-0.13434	-0.122887	-0.152712	-0.189721	-0.289594	-0.258384	-0.147993	-0.0790523	-0.0724437	-0.0925627	-0.0664439	-0.057559	-0.0492206	-0.0422337	-0.0553073	-0.0101453	-0.0099709	-0.0604649	-0.0507367	-0.0327649	-0.0455768	-0.0305026	-0.0594964	-0.0954622	-0.0425528	-0.0024965	0.0025678	-0.0347493	-0.027769	0.00157417	0.0330658	-0.0207552	-0.165842	-0.171849
Paramacrobiotus	head	turn	in	c(t=1391)	-0.290463	-0.192081	-0.124096	-0.125993	-0.153668	-0.172519	-0.180461	-0.140407	-0.133305	-0.106965	-0.0372074	0.0286801	0.0235748	-0.0611635	-0.0975442	-0.130192	-0.14754	-0.166034	-0.209646	-0.172419	-0.174509	-0.172493	-0.118375	-0.0623839	-0.0107679	-0.0469811	-0.0582014	-0.0119332	0.00807394	0.0026994	-0.0790443	-0.17757	-0.18035	-0.07892	0.116034	0.241965	0.0835763	-0.10302	-0.148665	-0.0687632	0.0798934	0.0577015	-0.0547469
Paramacrobiotus	head	turn	in	c(t=1392)	-0.127202	-0.150299	-0.214662	-0.259597	-0.288024	-0.297859	-0.296563	-0.281066	-0.26349	-0.190597	-0.0960421	-0.043243	-0.0566664	-0.0996898	-0.149661	-0.108676	-0.0462983	-0.040665	-0.0525245	-0.108425	-0.0451998	-0.00254318	-0.0460091	-0.11865	-0.195614	-0.144987	-0.0688259	-0.0319062	-0.035089	-0.105891	-0.175712	-0.174242	-0.0755841	0.023754	0.108354	0.172475	0.149534	-0.00674233	-0.211569	-0.33467	-0.266082	-0.154991	-0.00433002
Paramacrobiotus	head	turn	in	c(t=1393)	0.0309515	-0.0112802	-0.0422467	-0.0573499	-0.0915667	-0.141067	-0.201173	-0.268387	-0.296167	-0.3042	-0.293847	-0.278959	-0.247845	-0.178885	-0.113925	-0.0595339	-0.0606195	-0.0950438	-0.111738	-0.0915836	-0.0194306	0.0399613	0.0394167	-0.0209885	-0.0662117	-0.0861003	-0.0705833	-0.0637268	-0.0854023	-0.0834972	-0.0728205	-0.0358531	-0.00654495	-0.0216933	-0.0298912	-0.0382744	-0.0417473	-0.0510912	-0.0648402
Paramacrobiotus	head	turn	in	c(t=1394)	-0.0963361	-0.0920207	-0.076688	-0.0609069	-0.0474457	-0.0491624	-0.0397057	-0.0376608	-0.0416465	-0.102323	-0.166281	-0.174918	-0.17606	-0.191448	-0.236873	-0.255078	-0.245558	-0.227708	-0.217407	-0.164162	-0.0898101	-0.034273	-0.0399145	-0.107442	-0.085829	-0.0354773	-0.0149671	-0.0261298	-0.1002	-0.0802947	-0.0400182	-0.00220862	0.0106117	0.0375566	0.0254805	-0.00638065	-0.03996	-0.0588077	-0.0497446	-0.0602817	-0.0651151	-0.0284231
Paramacrobiotus	head	turn	in	c(t=1395)	-0.519388	-0.391503	-0.271518	-0.231491	-0.178238	-0.180371	-0.147702	-0.00759358	-0.0263826	-0.113973	-0.185893	-0.245567	-0.20586	-0.10913	-0.0416829	-0.0620916	-0.0794538	-0.11444	-0.153582	-0.132716	-0.125979	-0.179353	-0.192866	-0.171735	-0.128996	-0.0725899	-0.00505101	0.0160025	-0.0695688	-0.153821	-0.269785	-0.27223	-0.0388767	0.141679	0.113943	-0.0115466	-0.194715	-0.137077	0.0925578	0.155646	0.0217741	-0.0850642	-0.0825133	-0.0579	0.028045
Paramacrobiotus	head	turn	in	c(t=1396)	-0.0230706	-0.0378305	-0.0799823	-0.118014	-0.156772	-0.173149	-0.184058	-0.176242	-0.203151	-0.256554	-0.273383	-0.254981	-0.17025	-0.0894382	-0.0467256	-0.077856	-0.1688	-0.178176	-0.110342	-0.110232	-0.138372	-0.165492	-0.158244	-0.0844966	-0.124675	-0.175335	-0.12916	-0.0542043	0.0280616	0.04492	0.0286891	0.0155198	-0.0154339	-0.000817322	0.00979063	-0.0918924	-0.105708	-0.0307487	0.0378368	0.106718	-0.00943312	-0.204672
Paramacrobiotus	head	turn	in	c(t=1397)	-0.00434984	-0.0746277	-0.102641	-0.0784581	-0.0524232	-0.0357115	-0.0883403	-0.155174	-0.164324	-0.140867	-0.120861	-0.159641	-0.22305	-0.255216	-0.228942	-0.209365	-0.178557	-0.166556	-0.17533	-0.150448	-0.135391	-0.114845	-0.104527	-0.0818787	-0.0666235	-0.0552631	-0.0570553	-0.0629782	-0.0545212	-0.0265622	-0.00265466	-0.0246971	-0.0500035	-0.064414	-0.0528007	-0.0274234	-0.0225466	-0.0249808	-0.0143211	-0.0132096	-0.00638555	0.0290443
Paramacrobiotus	head	turn	in	c(t=1398)	0.154021	-0.0887629	-0.251591	-0.234754	-0.18559	-0.101406	-0.0151218	-0.0462153	-0.0944484	-0.180678	-0.224458	-0.217698	-0.227381	-0.196193	-0.202463	-0.206991	-0.207001	-0.19929	-0.180527	-0.134615	-0.0706718	-0.0644318	-0.107703	-0.134529	-0.11883	-0.0460856	0.000770852	-0.00964786	-0.00667054	0.00899574	0.0556879	0.0201775	-0.106256	-0.0990785	-0.000691408	0.100839	0.0902588	-0.0883703	-0.201287	-0.185632	-0.12684	0.00720606	0.121556
Paramacrobiotus	head	turn	in	c(t=1399)	-0.0668436	-0.0870378	-0.113509	-0.116482	-0.14705	-0.15434	-0.149061	-0.132496	-0.115932	-0.109028	-0.106565	-0.106676	-0.123481	-0.181366	-0.232987	-0.269895	-0.269644	-0.238683	-0.183954	-0.116946	-0.0720855	-0.0595161	-0.0417052	-0.0624954	-0.133302	-0.163838	-0.141521	-0.0526964	0.028871	0.0301953	0.0313986	0.0263545	-0.00568778	-0.0364878	-0.0270668	-0.0604306	-0.177748	-0.238941	-0.159395	-0.0537006	0.241183	0.499073
Paramacrobiotus	head	turn	in	c(t=1400)	0.115492	0.0851573	0.0488955	0.0425842	0.011908	-0.00205388	-0.0361172	-0.0603272	-0.0700702	-0.102855	-0.186394	-0.300347	-0.340962	-0.274383	-0.18679	-0.131231	-0.152301	-0.182264	-0.185653	-0.170318	-0.147196	-0.113334	-0.0898764	-0.0915498	-0.116297	-0.115193	-0.0973311	-0.0607241	-0.043578	-0.0723475	-0.0729718	-0.0564468	-0.04035	-0.0250113	-0.0348401	-0.0250984	0.0035117	0.0139629	0.0155718	0.0152533	0.012892	0.0130078	-0.00250172	-0.015759	-0.0117778
Paramacrobiotus	head	turn	in	c(t=1401)	0.347273	0.303164	0.212934	0.0307004	-0.110678	-0.0873966	-0.0198322	0.036349	-0.0237757	-0.15025	-0.174268	-0.18395	-0.234587	-0.296544	-0.281137	-0.248138	-0.213324	-0.176292	-0.123246	-0.060596	-0.0998927	-0.143613	-0.184834	-0.170489	-0.0580704	-0.0198736	-0.039597	-0.0517886	-0.0616516	-0.0535383	-0.0331755	-0.051582	-0.0520643	-0.059461	-0.0121184	0.125769	0.166924	0.10711	-0.0727278	-0.292496	-0.344639	-0.480452	-0.595228
Paramacrobiotus	head	turn	in	c(t=1402)	0.0105256	0.00465366	-0.0327063	-0.085823	-0.169654	-0.175623	-0.113047	-0.0389219	-0.0235748	-0.0771721	-0.0877166	-0.0638719	-0.0802598	-0.160229	-0.238529	-0.250984	-0.232176	-0.227159	-0.22314	-0.189376	-0.1277	-0.114889	-0.153519	-0.15851	-0.112074	-0.0431525	-0.0242627	-0.0470174	-0.0643365	-0.0378987	-0.00683817	0.0107315	0.00391768	-0.0138578	-0.00605602	-0.0377995	-0.0697726	-0.0395325	-0.016542	0.0235292	0.013811	-0.0219965	-0.00130069	0.00572481
Paramacrobiotus	head	turn	in	c(t=1403)	0.299562	0.27858	0.261848	0.227201	0.150962	0.0741599	0.0138478	-0.0237519	-0.0801566	-0.199073	-0.325537	-0.324534	-0.241638	-0.144688	-0.118301	-0.191069	-0.226303	-0.188284	-0.15184	-0.124298	-0.124052	-0.118401	-0.0802822	-0.121469	-0.154741	-0.143677	-0.15309	-0.160999	-0.164946	-0.129488	-0.0536137	0.00622377	-0.0149148	-0.0173529	0.000690995	-0.0126161	0.00203156	0.0689635	0.107634	0.0763708	-0.0274787	-0.142386	-0.196943	-0.229593	-0.258314
Paramacrobiotus	head	turn	in	c(t=1404)	0.257604	0.250878	0.276677	0.309255	0.292423	0.260081	0.196019	0.152274	0.111503	0.0432354	-0.0150019	-0.0582051	-0.101254	-0.16817	-0.217595	-0.231575	-0.325103	-0.387717	-0.361439	-0.270435	-0.140859	-0.119737	-0.141771	-0.138694	-0.122179	-0.124655	-0.12748	-0.0891338	-0.0423057	-0.0327082	-0.0553905	-0.135181	-0.154537	-0.0637782	-0.00165776	0.037162	0.00900067	-0.0317222	-0.0244516	-0.029164	-0.023391	-0.0124943	0.00630582	0.0102523	-0.000801035
Paramacrobiotus	head	turn	in	c(t=1405)	0.272586	0.278727	0.239762	0.170183	0.104072	0.071298	0.0882954	0.128911	0.159428	0.162469	0.156822	0.138819	0.083571	0.00457137	-0.109353	-0.182613	-0.19092	-0.193117	-0.221435	-0.289587	-0.340232	-0.314932	-0.251813	-0.158464	-0.1057	-0.127867	-0.140697	-0.149737	-0.111549	-0.0770499	-0.0800513	-0.0554858	-0.0192569	-0.00442288	-0.0169856	-0.0416926	-0.0471911	-0.020085	0.029851	0.042769	0.0320735	-0.0577357	-0.151319	-0.153823	-0.142268
Paramacrobiotus	head	turn	in	c(t=1406)	0.364989	0.266206	0.227251	0.198975	0.161947	0.149911	0.125011	0.0985973	0.0386193	-0.0288934	-0.074349	-0.082719	-0.0515881	-0.00143757	0.0116866	-0.0228841	-0.0666763	-0.135	-0.17851	-0.16355	-0.1038	-0.0440406	-0.134425	-0.287578	-0.370038	-0.34166	-0.204357	-0.106269	-0.072448	-0.0838168	-0.0884869	-0.0394144	-0.0716319	-0.148964	-0.191169	-0.170659	-0.0680397	0.017126	0.0593475	0.0795405	0.0669672	0.0318084	-0.00971866	-0.0367247	-0.0531157
Paramacrobiotus	head	turn	in	c(t=1407)	0.119811	0.150559	0.223645	0.260066	0.267448	0.23854	0.235926	0.244105	0.224271	0.165376	0.0794013	0.0269228	-0.0126412	-0.0803484	-0.135365	-0.150773	-0.170591	-0.182028	-0.199955	-0.208853	-0.189866	-0.179143	-0.175671	-0.168845	-0.161755	-0.149121	-0.141696	-0.154962	-0.151343	-0.151844	-0.138945	-0.144052	-0.117977	-0.0708771	-0.0457105	0.0105427	0.0642664	0.0855029	0.0280848	-0.11129	-0.187338	-0.0833206	0.0055763	0.146327	0.260713
Paramacrobiotus	head	turn	in	c(t=1408)	0.277958	0.290237	0.256326	0.172921	0.0992587	0.0516998	0.0738643	0.139059	0.169487	0.207114	0.222202	0.228083	0.216233	0.161606	0.0967462	0.0123149	-0.0803069	-0.163454	-0.259288	-0.303721	-0.274923	-0.256095	-0.214381	-0.219008	-0.207072	-0.155445	-0.163953	-0.148858	-0.14582	-0.158074	-0.131227	-0.12386	-0.109668	-0.0805237	-0.0648211	-0.0233146	-0.00351343	-0.0282893	-0.0334854	-0.0363311	-0.0224922	-0.00363753	0.00636364	0.039679	0.0562513
Paramacrobiotus	head	turn	in	c(t=1409)	0.0559431	0.114052	0.114951	0.0875166	0.0546477	0.045752	0.0492334	0.0462017	0.0459427	0.079343	0.108657	0.0977633	0.0516222	0.0324232	0.0490851	0.0299522	0.00863698	-0.0239345	-0.0304808	-0.0955687	-0.210842	-0.253027	-0.248482	-0.182181	-0.161589	-0.194463	-0.211056	-0.197979	-0.173278	-0.137317	-0.132176	-0.115907	-0.0747713	-0.0145642	0.0334218	-0.00554446	-0.0653697	-0.153658	-0.170984	-0.0995152	-0.0786797	-0.136045	-0.0967713	-0.127371	0.0467483
Paramacrobiotus	head	turn	in	c(t=1410)	0.286995	0.347636	0.361795	0.310248	0.222528	0.145193	0.14862	0.189735	0.201107	0.145815	0.0548411	-0.000854506	-0.0122044	-0.0179522	-0.0305388	-0.0766865	-0.112169	-0.12675	-0.139147	-0.136231	-0.141167	-0.14936	-0.176894	-0.193315	-0.190692	-0.165437	-0.166835	-0.166237	-0.138294	-0.113938	-0.0858416	-0.120202	-0.147231	-0.126041	-0.0829425	-0.0423198	-0.0591253	-0.0691659	-0.0498798	0.00134481	0.0366934	0.0323495
Paramacrobiotus	head	turn	in	c(t=1411)	0.0530275	0.0904836	0.1127	0.0915463	0.0713434	0.065057	0.165021	0.238355	0.256719	0.237457	0.163821	0.200544	0.213404	0.176837	0.106485	0.012021	-0.0626098	-0.142378	-0.196536	-0.230149	-0.25069	-0.247571	-0.212684	-0.171005	-0.140128	-0.130435	-0.123494	-0.136149	-0.166216	-0.178543	-0.159793	-0.125588	-0.0519894	0.00743567	-0.0462665	-0.192131	-0.233587	-0.130492	0.0066508	0.025244	-0.0523983	-0.114302	-0.0582627	0.0256518
Paramacrobiotus	head	turn	in	c(t=1412)	0.106458	0.0582074	0.0516412	0.0589088	0.060928	0.0449083	0.0728974	0.137083	0.157003	0.112654	0.0343809	0.045698	0.107777	0.134116	0.110314	0.0731485	0.0555962	0.0153515	-0.0649504	-0.154506	-0.224637	-0.260276	-0.245302	-0.213823	-0.177813	-0.15537	-0.165276	-0.138982	-0.126834	-0.146523	-0.148257	-0.131863	-0.0787495	-0.0339279	-0.0432696	-0.0812279	-0.0833691	-0.0619843	-0.0281882	0.00339591	0.0124644	0.0129884	0.00434018
Paramacrobiotus	head	turn	in	c(t=1413)	0.380218	0.389693	0.310573	0.238957	0.156082	0.0520724	0.036894	0.0741402	0.083687	0.075984	0.0369975	-0.00475307	-0.00342944	-0.00399287	0.0072343	0.0316094	0.0260361	-0.017431	-0.064946	-0.10725	-0.139106	-0.182505	-0.195101	-0.178028	-0.172414	-0.14472	-0.14701	-0.131824	-0.116848	-0.13801	-0.145285	-0.166145	-0.147506	-0.0804804	-0.0298178	-0.0193323	-0.000828571	-0.0189585	-0.027641	-0.0328879	-0.0794449	-0.0395172	0.01787
Paramacrobiotus	head	turn	in	c(t=1414)	0.160197	0.219454	0.248561	0.230933	0.205729	0.149765	0.0938293	0.166635	0.209191	0.183567	0.112901	-0.0270888	-0.0864708	-0.0676277	-0.0608274	-0.0760079	-0.101995	-0.116175	-0.122691	-0.1241	-0.131425	-0.151147	-0.149211	-0.153488	-0.153106	-0.139576	-0.101921	-0.0718042	-0.0764513	-0.0933936	-0.0589282	-0.0197362	-0.0541929	-0.170331	-0.336472	-0.263892	-0.0761871	0.136011	0.27207	0.135378
Paramacrobiotus	head	turn	in	c(t=1415)	-0.0163376	0.00846491	0.0462795	0.066773	0.0931157	0.111497	0.126197	0.14481	0.147074	0.137472	0.109816	0.0727909	0.0396719	0.00805429	-0.0112161	-0.0246057	-0.0653335	-0.0998022	-0.127842	-0.1631	-0.218948	-0.239412	-0.18856	-0.108091	-0.0577576	-0.0719627	-0.0899523	-0.0985215	-0.104487	-0.0924461	-0.0665524	-0.0207387	-0.0185899	-0.0429259	-0.0201208	-0.021994	-0.147239	-0.299339	-0.305598	-0.25466	-0.162451	-0.111156	-0.306705	-0.34509
Paramacrobiotus	head	turn	in	c(t=1416)	-0.417393	-0.32914	-0.199983	-0.102751	0.0163517	0.0644151	0.0747608	0.050603	0.0576761	0.0804789	0.11369	0.133555	0.0835916	0.0237498	-0.0105379	0.00829888	0.0252606	0.00425977	-0.0527514	-0.115366	-0.179365	-0.221316	-0.21648	-0.184124	-0.154757	-0.120897	-0.0885425	-0.0823054	-0.109941	-0.12644	-0.114573	-0.0676485	-0.0438017	-0.0634262	-0.0723945	-0.0642326	-0.0736285	-0.0757972	-0.0663895	-0.049849	-0.0100763	0.019435
Paramacrobiotus	head	turn	in	c(t=1417)	-0.0935843	-0.152962	-0.135598	-0.0887346	-0.0499933	-0.02642	-0.0237807	-0.0241216	-0.0173971	-0.0243634	-0.0336913	-0.0401049	-0.0333089	-0.0195909	-0.0284435	-0.0242728	-0.0329404	-0.0605308	-0.0878192	-0.125783	-0.144863	-0.207366	-0.237817	-0.168506	-0.0907615	0.0060761	0.0513289	0.0186977	-0.0819045	-0.130646	-0.149826	-0.124951	-0.0627898	-0.0562672	-0.0726348	-0.0770036	-0.0932012	-0.132589
Paramacrobiotus	head	stra	in	c(t=1795)	-0.0227037	-0.0975948	-0.0940481	-0.0960155	-0.191296	-0.233175	-0.243949	-0.199023	-0.153694	-0.166467	-0.170571	-0.149525	-0.134394	-0.113576	-0.0960889	-0.069426	-0.0129305	0.0264889	0.0329883	0.0186222	0.0171173	0.0305116	0.0162446	-0.0213031	-0.0419533	-0.00110298	0.0510256	-0.0173319	-0.172132	-0.329215	-0.471328	-0.459002
Paramacrobiotus	head	stra	in	c(t=1796)	-0.177385	-0.148586	-0.112866	-0.114393	-0.103808	-0.0825574	-0.0845819	-0.112293	-0.141107	-0.12864	-0.0979971	-0.0936624	-0.114272	-0.138577	-0.110931	-0.0672217	-0.0351235	-0.0263154	-0.0513638	-0.053932	-0.0310143	-0.0167102	-0.0387969	-0.0359365	-0.00989025	0.0140109	0.0244106	0.00509525	-0.0200211	-0.0427814	-0.0749849	-0.0794464
Paramacrobiotus	head	stra	in	c(t=1797)	-0.395156	-0.347299	-0.274139	-0.208461	-0.132592	-0.0524579	-0.041804	-0.0806004	-0.111977	-0.132504	-0.104312	-0.0780657	-0.0615905	-0.0301249	-0.035827	-0.0647726	-0.0722488	-0.0394183	-0.0203765	-0.0349675	-0.0629926	-0.0614697	-0.0206961	0.0357656	0.0483596	-0.0119548	-0.0937982	-0.209062	-0.223945	-0.188816
Paramacrobiotus	head	stra	in	c(t=1798)	0.0588133	0.0133833	-0.0377436	-0.101405	-0.198473	-0.26499	-0.272191	-0.240875	-0.187877	-0.140357	-0.0805641	-0.0771797	-0.100166	-0.108901	-0.0951526	-0.039045	-0.0191168	-0.0288527	-0.0196425	-0.0269313	-0.0393961	-0.0320372	-0.0241285	-0.0126384	-0.0167048	-0.0476356	-0.0857667	-0.0918135	-0.0844023	-0.0648245	-0.00839751
Paramacrobiotus	head	stra	in	c(t=1799)	0.186183	0.244461	0.208651	0.128974	0.0264948	-0.0934025	-0.155539	-0.186179	-0.190136	-0.191446	-0.185551	-0.18358	-0.159572	-0.156755	-0.181759	-0.176883	-0.173765	-0.0890012	-0.0212946	0.0229953	0.0737201	0.0615555	0.0275606	-0.0152359	-0.0556882	-0.0702315	-0.10044	-0.154773
Paramacrobiotus	head	stra	in	c(t=1800)	0.267615	0.284985	0.297517	0.256444	0.206185	0.143983	0.094065	0.0610099	0.00151197	-0.0355195	-0.0723596	-0.109962	-0.152158	-0.183919	-0.19148	-0.177335	-0.172808	-0.143632	-0.122463	-0.0962223	-0.0889881	-0.104595	-0.0840939	-0.0553941	-0.0374281	-0.0461402	-0.085722	-0.146152
Paramacrobiotus	head	stra	in	c(t=1801)	-0.0327114	-0.0222294	-0.0126376	-0.0105337	-0.00629994	-0.0114391	-0.0211875	-0.0171805	-0.0186289	0.022167	0.0383636	0.0345516	0.00330625	-0.0423652	-0.059461	-0.0681168	-0.0368584	-0.0655593	-0.137173	-0.195037	-0.262952	-0.214446	-0.105893	-0.0253521	0.0258759	-0.0289403	-0.0554851	-0.0733589	0.0308153	0.147008
Paramacrobiotus	head	stra	in	c(t=1802)	-0.115044	-0.199283	-0.167295	-0.108928	-0.0549249	-0.010419	-0.017869	-0.0281638	-0.0315252	-0.0249916	-0.000584783	-0.00366994	-0.0314725	-0.0522413	-0.0789558	-0.0624783	-0.0458537	-0.0647218	-0.0665414	-0.058236	-0.0104446	-0.0129155	-0.100987	-0.222953	-0.330357	-0.244511	-0.106204	0.0227703	0.234539	0.281077
Paramacrobiotus	head	stra	in	c(t=1803)	0.0618737	0.0866509	0.0654165	0.0250821	-0.00675987	-0.0623644	-0.0839822	-0.108869	-0.129631	-0.125612	-0.113472	-0.0680846	-0.0376898	-0.0383006	-0.0233886	-0.00447466	-0.0531324	-0.0760374	-0.0399799	-0.0199797	-0.00729164	-0.134611	-0.191497	-0.160763	-0.0932928	0.128953
Paramacrobiotus	head	stra	in	c(t=1804)	-0.106432	-0.0458655	-0.012529	-0.00171642	0.0173248	0.020073	0.0219	0.0301377	0.0272402	0.0040488	-0.0345466	-0.0578063	-0.0559606	-0.0691379	-0.104829	-0.133124	-0.127764	-0.103676	-0.0944123	-0.0955682	-0.0714811	-0.0924787	-0.197468	-0.191286	-0.116199	0.0499399	0.263313	0.255539
Paramacrobiotus	head	stra	in	c(t=1805)	-0.152047	-0.107804	-0.0785578	-0.0950332	-0.08427	-0.0808317	-0.0566708	-0.0213845	-0.0162299	-0.00405254	0.00887892	0.0358189	0.0642849	0.0407727	-0.00562044	-0.043934	-0.0535975	-0.0496387	-0.0518997	-0.0755082	-0.119283	-0.127065	-0.111215	-0.0627331	0.0408744
Paramacrobiotus	head	stra	in	c(t=1806)	0.121667	0.115379	0.0769531	0.0215412	-0.0329365	-0.0975465	-0.128546	-0.147368	-0.144461	-0.131869	-0.112765	-0.0943796	-0.0692748	-0.0367798	-0.026249	-0.0303404	-0.0265588	-0.0113285	0.0126988	-0.0251078	-0.0595744	0.00553957	0.0531105	0.00873216	-0.118768	-0.247981	-0.262748	-0.256689	-0.317523
Paramacrobiotus	head	stra	in	c(t=1807)	-0.0632451	-0.0488787	-0.0458898	-0.0455551	-0.0505215	-0.055345	-0.0580408	-0.0320392	-0.0178606	-0.0070501	-0.0252916	-0.0503352	-0.0574115	-0.0602584	-0.0680107	-0.0890384	-0.096812	-0.0961174	-0.0729225	-0.064226	-0.0516323	-0.0150532	0.00246306	-0.030258	-0.0930087	-0.155689	-0.153823	-0.0803038
Paramacrobiotus	head	stra	in	c(t=1808)	-0.227761	-0.234646	-0.232413	-0.206143	-0.176094	-0.152225	-0.125494	-0.103683	-0.0814501	-0.0532105	-0.0416141	-0.0320534	-0.028391	-0.0335667	-0.0201924	0.0288788	0.0590285	0.0518341	0.00202725	-0.0694625	-0.0839786	-0.101803	-0.145778	-0.108013	-0.0556022	-0.0288696	-0.0327276	-0.112545	-0.124469	-0.0628324
Paramacrobiotus	head	stra	in	c(t=1809)	-0.0185545	-0.0350813	-0.0523231	-0.0737313	-0.0902599	-0.0857566	-0.106308	-0.171379	-0.226948	-0.210609	-0.176087	-0.136071	-0.122315	-0.115715	-0.0738876	-0.0700372	-0.0639204	-0.0356816	0.00431106	0.0408626	0.0351302	0.00326659	-0.0572509	-0.0612892	-0.0129177	0.0194104	-0.0054856	-0.0655359	-0.132711	-0.178178
Paramacrobiotus	head	stra	in	c(t=1810)	-0.213163	-0.196013	-0.103439	-0.0303371	0.0561168	0.11869	0.140694	0.151521	0.152871	0.102447	0.0292232	-0.069561	-0.161668	-0.253852	-0.304267	-0.284378	-0.221156	-0.133473	-0.070943	-0.0417887	-0.0632903	-0.0915806	-0.024219	0.0290569	-0.0180244	-0.12789	-0.173198	-0.0587885	0.0470305	0.00910267	-0.0647608	-0.143634	-0.195049
Paramacrobiotus	head	stra	in	c(t=1811)	-0.128823	-0.103797	-0.042848	-0.0499429	-0.0669666	-0.0861678	-0.131206	-0.107569	-0.0963075	-0.0912418	-0.0799345	-0.0801377	-0.0585076	-0.0287991	-0.0155335	-0.014258	-0.033855	-0.0586172	-0.058088	-0.0479172	-0.0266372	-0.0431635	-0.117242	-0.175331	-0.124008	-0.0363284	0.00930018	-0.058267	-0.247408	-0.322971	-0.459776	-0.567144
Paramacrobiotus	head	stra	in	c(t=1812)	0.0817912	0.132584	0.157116	0.101881	-0.0261156	-0.177517	-0.28056	-0.29515	-0.282671	-0.229845	-0.173033	-0.121832	-0.0632692	-0.0164882	0.0240269	-0.00263457	-0.0673819	-0.11201	-0.102497	-0.0798561	-0.0808682	-0.0464005	-0.0162876	-0.00724394	-0.0218238	-0.0322427	-0.0365571	-0.0184844	-0.0615634
Paramacrobiotus	head	stra	in	c(t=1813)	-0.0636542	-0.0213793	-0.0108217	-0.0104294	-0.016119	-0.0351681	-0.0550158	-0.0703531	-0.0829331	-0.117674	-0.160119	-0.126757	-0.0430133	0.0459471	0.0370953	-0.0766944	-0.136586	-0.164935	-0.103446	-0.0814704	-0.126732	-0.134263	-0.112435	-0.0697231	-0.0275447	-0.0324676	-0.0185899	-0.00650271	-0.0419768	-0.0943267	-0.209384	-0.318157
Paramacrobiotus	head	turn	out	c(t=265)	0.155386	0.0438326	-0.0598557	-0.100075	-0.117843	-0.0852767	-0.0382004	-0.0177303	0.000455311	0.0424194	0.0716038	0.0573831	0.0306867	-0.0214433	-0.0752662	-0.0516095	-0.0238047	0.0552238	0.0901882	0.0202264	-0.0238747	-0.00808555	0.0690389	0.122516	0.0192692	-0.0944414	-0.0732725	0.0322028	0.0916254	-0.0179258	-0.097013	-0.0263105	0.0491275	0.0333557	-0.044618	-0.0700266	-0.0234209	-0.0115712	-0.0536439	-0.0583335	-0.0497918	-0.046013	-0.0432841	-0.024854	0.0059842
Paramacrobiotus	head	turn	out	c(t=266)	0.0286736	-0.00269265	-0.0371963	-0.0700894	-0.0980396	-0.0883108	-0.0675279	-0.0606365	-0.0444029	-0.0247526	-0.0059438	0.00684195	0.00387256	-0.00234288	0.00998449	0.0261326	0.0506993	0.0674219	0.0507268	0.00208991	-0.0161715	0.0133202	0.0402061	0.00733572	-0.0119826	0.0272349	0.0732189	0.0352867	-0.0816498	-0.0805643	-0.0405503	-0.0379602	-0.0636315	-0.10804	0.0179106	0.0880164	0.00650115	-0.0534123	-0.10442	-0.0503534	0.0351216	0.0308297	-0.011677	-0.0371545	-0.0362094
Paramacrobiotus	head	turn	out	c(t=267)	-0.0563974	-0.0348469	-0.038888	-0.0443336	-0.0433082	-0.042309	-0.0437074	-0.0342049	-0.0128304	0.00328762	-0.00415334	-0.007442	0.0214342	0.0593185	0.061548	0.0181706	-0.0129249	-0.00682315	0.0274311	0.0415531	0.0129203	-0.00439511	-0.00894891	-0.0152376	0.0282483	0.0225729	-0.0248888	0.0195448	0.0205554	-0.0312824	-0.0799072	-0.0506952	0.0740296	0.0897301	-0.040601	-0.123745	-0.0886461	-0.0509305	-0.0400235	-0.0270273	0.0443705	0.0459497	0.0194701	-0.0213021	0.0547934
Paramacrobiotus	head	turn	out	c(t=268)	0.0316491	-0.149405	-0.27708	-0.263755	-0.25843	-0.177321	-0.0831971	-0.0181269	0.014175	0.0215634	0.0457496	0.0796539	0.0746253	0.0519448	0.0386601	0.0496219	0.0621021	0.0338706	0.0350922	0.0562764	0.0506203	0.00487202	-0.0442667	-0.0826965	-0.042262	0.0814821	0.102232	0.0518534	-0.0285882	-0.07922	-0.0340851	-0.069975	-0.105876	-0.0466757	0.0221202	0.0692781	-0.0137567	-0.076743	-0.0156711	0.0511219	0.00162845	-0.111525	-0.275388	-0.273906
Paramacrobiotus	head	turn	out	c(t=269)	0.0479703	-0.0336599	-0.0762854	-0.108882	-0.155122	-0.183398	-0.171703	-0.145807	-0.113098	-0.0814335	-0.0491588	0.0156823	0.0540259	0.0753341	0.0622189	0.032985	0.0553451	0.0888584	0.0872394	0.058531	0.00337441	0.0276616	0.0959441	0.099173	0.0120268	-0.101834	-0.078265	0.013129	0.0670007	0.0248488	-0.037257	-0.0822717	-0.155394	-0.14356	-0.032399	0.0936327	0.0947008	-0.015012	-0.0241237	-0.0031535	-0.0923281	-0.159128	-0.0672071	0.0878552	0.345833
Paramacrobiotus	head	turn	out	c(t=270)	0.105852	-0.0522832	-0.15846	-0.178998	-0.172082	-0.109791	-0.0329462	-0.00554355	-0.0118989	-0.0178343	-0.00672091	0.0101793	0.0405126	0.0432626	0.0397803	0.0343414	0.0238828	0.0177576	0.0352788	0.06454	0.0168059	-0.0690497	-0.0963229	-0.0281691	0.114819	0.174135	0.0870639	-0.0388904	-0.102324	-0.0210629	0.0225906	-0.0752765	-0.192696	-0.106872	0.0903783	0.184247	0.089158	-0.0636463	-0.132346	-0.0861227	-0.0132093	0.0655747	0.11646	0.0757735
Paramacrobiotus	head	turn	out	c(t=271)	0.108983	-0.0480482	-0.1632	-0.177779	-0.16701	-0.122843	-0.0623044	-0.0554018	-0.0562648	-0.0495772	-0.0146333	0.103588	0.156765	0.164432	0.133634	0.0206334	-0.0424236	-0.00561956	0.0653564	0.0667419	0.0120842	-0.0717338	-0.0736789	0.0222023	0.0678804	0.0508458	0.00317505	-0.019379	-0.0188862	-0.0282004	-0.0297063	-0.0137142	-0.00106846	-0.0147467	-0.0333417	-0.0308834	-0.0208084	-0.0262585	-0.0427589	-0.072589	-0.0982194	-0.10589	-0.129587	-0.0919801
Paramacrobiotus	head	turn	out	c(t=272)	0.00660866	0.0277818	0.0339856	-0.0135673	-0.0813814	-0.131968	-0.152671	-0.137606	-0.116859	-0.102334	-0.0683176	-0.0298223	-0.0182553	0.0123582	0.0336333	0.0497902	0.0626232	0.0250878	0.0318125	0.0733257	0.100322	0.0984542	-0.0176694	-0.113804	-0.0619009	0.0717732	0.202486	0.14844	0.0219476	-0.0866726	-0.177615	-0.167305	-0.133497	-0.0534438	0.0384873	0.0661311	0.0648825	0.0423097	-0.0210373	-0.0489831	-0.0239122	0.0110586	0.0715117	0.0492901	-0.0245956
Paramacrobiotus	head	turn	out	c(t=273)	-0.100485	-0.0914998	-0.102737	-0.0785974	-0.0578243	-0.0489718	-0.0541583	-0.0680198	-0.0637304	-0.0576871	-0.0586414	-0.0597133	-0.0579994	-0.0346856	-0.0158889	0.0426882	0.10514	0.11891	0.131541	0.0742602	-0.0521796	-0.0951884	-0.0238873	0.0370098	0.0535801	-0.0284908	-0.125252	-0.0496822	0.0657404	0.139204	0.184255	0.0731214	-0.0311116	-0.0902789	-0.086802	-0.0393033	-0.0570496	-0.149701	-0.166986	-0.0723455	0.0830015	0.245765	0.254517
Paramacrobiotus	head	turn	out	c(t=274)	0.310557	0.213394	0.109572	0.047198	0.0395349	-0.00189231	-0.0221357	-0.07227	-0.133209	-0.140419	-0.111427	-0.0960123	-0.0807967	-0.0911435	-0.067454	-0.012128	0.0297026	0.0750681	0.0734372	0.0282392	0.00570075	0.0179522	0.0863445	0.116092	0.0488653	-0.0352771	-0.0934006	-0.0517202	0.0418066	0.0504369	0.0115153	-0.0278932	-0.0435087	-0.0137661	-0.0170934	-0.00579993	0.0320165	0.0258865	0.0392547	-0.0527055	-0.164594	-0.281147	-0.475777	-0.53075
Paramacrobiotus	head	turn	out	c(t=275)	0.114653	0.0973512	0.0620364	0.0751717	0.0864281	0.0418691	-0.0456749	-0.094429	-0.117419	-0.0829138	-0.0872924	-0.131708	-0.124628	-0.0982765	-0.0614964	-0.0204776	0.0297794	0.0648597	0.0533942	0.0193273	0.00484196	0.0143129	0.0114441	-0.0113025	-0.00652917	0.0702905	0.170631	0.151328	0.0349117	-0.0488044	-0.092783	-0.0449228	0.0038894	-0.015236	-0.0457676	-0.0378035	-0.0221321	-0.0326902	-0.0341175	-0.0379579	-0.0117625	0.0474489	0.0849373
Paramacrobiotus	head	turn	out	c(t=276)	-0.0226192	0.00402395	0.0502868	0.0260325	0.0242135	0.0222089	0.0196174	0.00471683	-0.0422806	-0.0914161	-0.103932	-0.0884734	-0.045622	-0.00937445	-0.00211851	-0.0317489	-0.0589774	-0.0545118	-0.0262333	0.00192703	0.00998899	0.044666	0.080031	0.0461788	0.000574638	0.0674284	0.15793	0.115386	-0.0109034	-0.0892478	-0.0618139	-0.00574058	-0.0244678	-0.0912079	-0.100917	-0.0445741	0.00656976	0.143441	0.137385	-0.0189536
Paramacrobiotus	head	turn	out	c(t=277)	0.011399	0.184085	0.282574	0.31991	0.242959	0.222589	0.106402	0.043632	0.00401615	-0.0256621	-0.0471273	-0.0862548	-0.131082	-0.0986996	-0.0215706	0.0199764	0.00524995	-0.0467038	-0.0738179	-0.0415474	-0.0282281	-0.0447131	-0.0632511	-0.0213627	0.0127125	0.0399099	0.10744	0.155653	0.12099	-0.0208342	-0.129558	-0.139991	-0.0429451	0.0451586	0.0355073	0.0027139	0.014636	0.0208953	-0.0167538	-0.0247154	-0.0172503	0.0233934	0.0215787	-0.0238473	-0.0398977
Paramacrobiotus	head	turn	out	c(t=278)	0.118012	0.193959	0.134846	0.0739442	0.0452545	0.0148495	0.0273463	0.0429621	0.0537353	0.0600605	0.0354729	0.0128622	0.00230823	-0.0367407	-0.082709	-0.116347	-0.0914847	-0.0288255	-0.0182405	-0.0330348	-0.0406799	-0.0325403	-0.0310375	-0.0582679	-0.0177774	0.0899529	0.153094	0.105002	-0.016655	-0.0994808	-0.0859123	-0.033389	-0.00683191	0.019652	0.0420526	0.0330714	-0.000461298	-0.0291848	0.000995022	0.0817236	0.147097	0.203372	0.171398
Paramacrobiotus	head	turn	out	c(t=279)	0.0228301	0.185033	0.331555	0.202432	-0.0105632	-0.0531681	-0.043368	0.044181	0.261207	0.243574	0.096102	0.0247153	-0.00071335	-0.00129161	-0.0106496	-0.0274017	-0.0632691	-0.0780435	-0.0615097	-0.0424078	-0.0265749	-0.0617402	-0.0904976	-0.0650911	-0.0235693	-0.0102344	-0.0278776	-0.0338566	0.0184451	0.0752168	0.0242879	-0.0981433	-0.144291	-0.036638	0.111838	0.162606	0.0849207	0.012758	-0.0107331	-0.0343087	-0.0410902	-0.016804	0.0153328	0.0945812	0.192957
Paramacrobiotus	head	turn	out	c(t=280)	0.0463735	0.103843	0.105359	0.0735857	0.0547364	0.0459817	0.0554319	0.0732679	0.057468	0.0500875	0.0708083	0.0829883	0.0801519	0.0554141	0.0197886	0.00818413	-0.0138912	-0.0318029	-0.0531583	-0.0607043	-0.0518002	-0.0512804	-0.0988336	-0.139692	-0.100129	0.00569366	0.0848959	-0.0167561	-0.120925	-0.0896487	0.0129019	0.142133	0.143311	0.0916787	0.0837029	0.0478509	0.00214395	-0.0501859	-0.0647993	-0.0344707	0.00954977	0.0400965	0.0150366	-0.00771318
Paramacrobiotus	head	turn	out	c(t=281)	0.135488	0.22804	0.201669	0.173193	0.120285	0.0819974	0.0976448	0.0966645	0.100358	0.0883787	0.046556	0.0460677	0.0407175	0.0167058	0.0204952	0.0136623	0.0124101	-0.00853741	-0.00356623	-0.0191919	-0.040911	-0.0596035	-0.0620732	-0.0359056	-0.0220139	-0.0385042	-0.0696773	-0.0558992	0.0181039	0.0531796	0.025661	-0.107466	-0.166216	-0.0173502	0.171475	0.232486	0.091388	-0.0941605	-0.149749	-0.0733361	0.0071443	0.0346405	-0.0478446	-0.0887337	-0.232987
Paramacrobiotus	head	turn	out	c(t=282)	0.224894	0.433006	0.570812	0.503861	0.362198	0.155208	-0.00384329	-0.0214887	-0.0151705	-0.000611162	0.00968	0.0177818	0.028881	0.0298207	0.0243515	0.0255986	0.0466266	0.051585	0.0329218	-0.00594638	-0.0674967	-0.0924919	-0.0823839	-0.0463826	-0.00206145	0.00555792	-0.0107118	-0.0189578	-0.00570622	0.0135793	0.0307749	0.0297809	-0.00450113	-0.108094	-0.193123	-0.171639	-0.0782643	0.0442591	0.11142	0.072771	0.0430268	0.00935977	-0.0189815	0.00929867	0.0236939
Paramacrobiotus	head	turn	out	c(t=283)	0.165984	0.149982	0.122169	0.133456	0.116483	0.0780503	0.0490744	0.084756	0.153149	0.163201	0.10623	0.0322175	0.0371939	0.0720007	0.0735299	0.058187	0.0301342	-0.000678476	-0.0425239	-0.0735106	-0.0536351	-0.0572229	-0.0809872	-0.0708769	-0.0110796	0.0510248	-0.0326966	-0.161022	-0.114499	0.0646095	0.191983	0.116271	-0.0162081	-0.0642785	-0.0639242	-0.0557034	-0.0789265	-0.0814126	-0.025831	0.0128101	0.0426072	0.0423965	0.0415205	0.0211664	0.0516855
Paramacrobiotus	head	turn	out	c(t=284)	0.0625216	0.0826861	0.0870976	0.106535	0.12762	0.0974151	0.073821	0.0669903	0.0818698	0.0725369	0.0262085	0.0175708	0.061321	0.0913782	0.0753515	0.0495281	0.0529157	0.0360783	0.0192565	-0.0275598	-0.0515716	-0.0392436	-0.0362989	-0.0547703	-0.0417887	-0.0400882	0.00744787	0.0924592	0.031158	-0.0538671	-0.0792435	-0.0813151	-0.0896541	-0.113979	-0.0391729	0.135803	0.156421	0.0335372	-0.0740351	-0.0508771	0.0166229	-0.00269289	-0.0802854	-0.173684
Paramacrobiotus	head	turn	out	c(t=285)	0.158062	0.0361198	0.0387858	0.141531	0.174587	0.196157	0.20033	0.11588	0.0812925	0.0776156	0.0744432	0.0716464	0.0427753	0.00972146	0.00844613	0.0125601	-0.00508717	-0.017756	-0.000389116	0.0203176	0.00790853	-0.0309018	-0.065389	-0.0361206	0.00137767	0.00459455	-0.0217633	-0.0677364	-0.0861664	-0.045488	0.00255436	0.0346465	0.0962134	0.134199	0.126113	0.0498503	-0.110779	-0.158798	-0.0896052	-0.0437274	-0.00955386	-0.0222911	-0.0177743	0.00734116	0.00997026
Paramacrobiotus	head	turn	out	c(t=286)	-0.0548387	-0.0421939	-0.0369783	0.00463429	0.081727	0.151921	0.183059	0.224327	0.238606	0.213096	0.151648	0.0823605	0.0825972	0.0870913	0.0679561	0.0337961	0.0186027	0.024602	-0.00216295	-0.0444124	-0.0638374	-0.0546834	-0.0139298	0.00683631	-0.00108387	0.00983246	-0.0269737	-0.124834	-0.162902	-0.0416035	0.160688	0.23064	0.0400531	-0.200826	-0.214262	-0.0138724	0.161832	0.0625255	-0.114844	-0.159598	-0.0566035	0.0667893	-0.00695245	-0.0784274	-0.0220831
Paramacrobiotus	head	turn	out	c(t=287)	-0.056159	0.023608	0.0810067	0.087949	0.082948	0.0882718	0.0855937	0.12072	0.151033	0.139415	0.111963	0.0804785	0.0701317	0.115159	0.144854	0.132667	0.0810492	0.013761	-0.0113278	-0.0145033	-0.0158619	-0.0430732	-0.0704849	-0.0765546	-0.0264601	0.0698531	0.0787774	-0.0720628	-0.261103	-0.301343	-0.12369	0.0674487	0.151804	0.128459	0.112636	0.0730938	-0.0598639	-0.144307	-0.146075	-0.038779	0.0453855	0.0697723	0.0809983	0.0958731	0.174915
Paramacrobiotus	head	turn	out	c(t=288)	0.118225	0.157679	0.148402	0.11585	0.0885123	0.0622547	0.0538607	0.0608158	0.065972	0.0654171	0.0750033	0.0723857	0.0660474	0.0564576	0.0346291	0.0497729	0.0921884	0.107905	0.0897573	0.0259213	-0.014532	-0.0152719	-0.00430824	0.0053219	-0.033583	-0.0766602	-0.0891284	-0.0324239	-0.037467	-0.0278688	0.0568809	0.0830582	0.0600882	-0.101271	-0.174523	-0.0944804	0.0149036	0.0111205	-0.0571977	-0.088092	-0.0462672	0.0361006	0.0820724	0.072308	0.0382217
Paramacrobiotus	head	turn	out	c(t=289)	0.130405	0.14978	0.19619	0.200063	0.165022	0.117446	0.0670268	0.0713997	0.0878017	0.0848393	0.0749288	0.0434162	0.00800454	-0.00328625	0.0232673	0.0455986	0.0372657	0.0147066	0.0113982	0.0298076	0.0283658	0.0257931	0.0318768	0.00410804	-0.0249393	0.00304687	0.042355	0.0407567	-0.092344	-0.228455	-0.175626	-0.032114	0.0935796	0.15134	0.132985	0.0814537	0.0113125	-0.0862018	-0.116731	-0.0738652	-0.039078	-0.041596	-0.0418557	-0.0728304	-0.044454
Paramacrobiotus	head	turn	out	c(t=290)	0.231346	0.276022	0.248484	0.18242	0.141758	0.099674	0.0870032	0.0858224	0.0852998	0.0825335	0.0725044	0.046664	0.0215315	0.0261547	0.0268213	0.0238948	0.0271876	0.0280554	0.0352214	0.0187478	-0.0105865	-0.0288095	0.0011057	0.0447889	0.0213329	-0.0038342	0.00732883	0.00274177	-0.0898183	-0.164199	-0.0460541	0.14409	0.180622	0.0296326	-0.14425	-0.174272	-0.0733734	0.00502535	-0.0272654	-0.03027	0.021331	0.0660968	0.0448035	-0.039423	-0.128122
Paramacrobiotus	head	turn	out	c(t=291)	-0.108235	-0.0196986	0.0286608	0.0363735	0.0474181	0.0351627	0.0356572	0.0451667	0.0496645	0.0509373	0.0466285	0.0682239	0.0787657	0.0510083	0.0128887	-0.0152161	-2.67e-05	0.0338731	0.0485909	0.0635653	0.0684777	0.0469977	0.0184739	-0.0192835	-0.0515312	-0.0392929	0.028232	0.090474	0.0351091	-0.135818	-0.161431	-0.0197587	0.13677	0.122503	-0.0306864	-0.113546	-0.090345	-0.0304341	-0.0650117	-0.0998055	-0.0231517	0.138668	0.181467	-0.00911163	-0.217546
Paramacrobiotus	head	turn	out	c(t=292)	0.024619	0.100629	0.112466	0.0686708	0.0396657	-0.0052015	-0.0207397	-0.00612661	-0.00291926	0.0188309	0.0269803	0.0208196	0.030342	0.0492418	0.03911	0.00338648	-0.0427681	-0.0374158	0.0150432	0.0548295	0.0664407	0.0458841	0.00678847	-0.0163573	0.0180175	0.0955	0.121492	0.0304905	-0.115718	-0.12814	-0.0298273	0.033778	0.0636085	0.00483305	-0.0366545	-0.028202	-0.0441978	-0.0397538	-0.0445353	-0.0638117	-0.0463206	-0.0301972	-0.016712	-0.00302954	0.040375
Paramacrobiotus	head	turn	out	c(t=293)	0.0174156	-0.0436937	-0.00472093	0.0310996	0.0198146	0.00435913	-0.0235444	-0.0237843	0.0206972	0.0795715	0.0606339	0.0364732	0.0098279	-0.0187525	0.0286813	0.038326	0.0382685	0.0272146	-0.0157772	-0.0508106	-0.0254105	0.0493852	0.0957858	0.0831525	0.0302851	-0.0343769	-0.104692	-0.172362	-0.153886	-0.0545877	0.0704861	0.205643	0.228412	0.167116	0.0464094	-0.0746636	-0.116491
Paramacrobiotus	head	turn	out	c(t=294)	-0.00382015	0.00618536	-0.000157702	-0.0350426	-0.0504885	0.0378687	0.0831776	0.0773784	0.0272169	-0.0639532	-0.0203903	0.0501403	0.0767367	0.0748273	0.0610157	0.0441886	0.0325505	0.0059479	-0.0256851	-0.00235623	0.0202325	0.0223674	0.0157435	0.0134838	-0.00681896	-0.0406272	-0.0807596	-0.0613475	-0.00258395	-0.017565	0.0317383	0.0200385	0.138929	0.380312
Paramacrobiotus	head	turn	out	c(t=295)	0.00212897	-0.0051732	-0.0151104	-0.0212346	-0.0219074	-0.0142096	0.00130546	0.0528069	0.110752	0.07452	0.0299045	-0.00923079	0.0110182	0.0542219	0.0339421	0.00339678	-0.00730379	0.0129483	0.0242426	0.0106721	0.0347239	0.0858699	0.0608805	-0.0196985	-0.101967	-0.112251	0.0105226	0.113053	0.0771827	0.0222872	-0.0723421	-0.118557	-0.0289943	-0.0344151	0.0830427	0.309152
Paramacrobiotus	head	turn	out	c(t=296)	-0.0426252	-0.0323585	-0.0211613	-0.0192987	-0.0415133	-0.0361574	0.010696	0.0363249	0.0287728	-0.00412055	-0.00109837	0.0527259	0.0704623	0.0677321	0.0426028	0.00749507	-0.0455831	-0.0453932	0.0307887	0.0581201	-5.46e-05	-0.0393321	0.0274844	0.0984995	0.0654656	-0.0151271	-0.114947	-0.128006	-0.0280217	0.0419719	0.138026	0.133839	0.030391	0.0172997	-0.111918
Paramacrobiotus	head	turn	out	c(t=297)	0.0106237	-0.00202684	-0.0240269	-0.0325596	-0.0771533	-0.0329592	0.110945	0.186142	0.196797	0.120105	-0.00998969	-0.0407317	-0.00500155	0.0207205	0.0790918	0.087229	-0.00713872	-0.0925696	-0.139341	-0.0750043	0.0177363	0.058826	0.033995	-0.0189193	-0.0161959	0.0568441	0.0962652	0.0186538	-0.0133209	-0.017552	0.00528406	0.00102477	-0.0928715	-0.133664	-0.132548
Paramacrobiotus	head	turn	out	c(t=298)	-0.413612	-0.178156	-0.153895	-0.195136	-0.154515	-0.122201	-0.0368245	0.02064	0.0446457	0.0741646	0.0801476	0.0766637	0.0496583	0.0253821	0.0319403	0.0340583	0.033673	0.00535928	-0.0198895	0.00650412	0.0153444	0.00110445	-0.00518767	-0.00248396	0.0246132	0.0241909	-0.00638508	-0.021859	-0.0149086	0.0132988	0.0555152	0.0739038	-0.0112302	-0.0905547	-0.0797896	-0.0191163	0.0181518	-0.011205	-0.0721728	-0.0995848
Paramacrobiotus	head	turn	out	c(t=1080)	0.124195	0.105694	0.0686292	0.0596403	0.0710072	0.0991598	0.152641	0.198489	0.184867	0.138792	0.0881463	0.0563239	0.0382123	0.011081	-0.00853637	0.0160208	0.0505859	0.0371915	-0.0316967	-0.0826343	-0.0794906	-0.061483	0.00128483	0.0144561	0.0316159	0.0443016	0.0261858	-0.00120998	-0.0222121	-0.0347754	-0.0381481	-0.0230128	0.00530559	0.0306929	0.0153979	-0.010652	-0.023299	-0.0238115	-0.0202918	-0.0300299	-0.017944	-0.0196448	-0.0204459	-0.00585828	-0.00814637
Paramacrobiotus	head	turn	out	c(t=1081)	-0.115319	-0.171706	-0.19031	-0.199912	-0.110529	-0.0680013	-0.0614652	-0.0525001	-0.0941569	-0.0610419	-0.0235469	0.0030567	0.0744449	0.145275	0.174174	0.149336	0.127973	0.107621	0.0910981	0.0691066	0.0236681	0.0214869	0.0781375	0.122493	0.0756406	-0.0730239	-0.246786	-0.235777	-0.0302565	0.172413	0.26904	0.130106	-0.0843694	-0.236004	-0.298628	-0.116906	0.080114	0.174751	0.164419	0.104102	0.109321	0.0445065	-0.13563	-0.244403	-0.164925
Paramacrobiotus	head	turn	out	c(t=1082)	0.228616	0.245182	0.242904	0.22075	0.159254	0.0737181	0.00337433	-0.0275651	-0.0259487	-0.00929378	-0.0010135	0.0179795	0.0192319	0.0248284	0.0396326	0.0441135	0.0315327	0.0196066	0.0133275	-0.00200687	-0.0199605	0.0536815	0.0950157	0.0585856	-0.0244003	-0.135381	-0.101703	0.0785341	0.209394	0.206032	0.0900683	-0.168865	-0.271508	-0.233244	-0.143061	0.0438873	0.091214	0.0645467	0.0873831	0.0518524	0.00330466	-0.0143206	-0.0594506	-0.0579087	0.0184174
Paramacrobiotus	head	turn	out	c(t=1083)	-0.373732	-0.411134	-0.292633	-0.156674	-0.0354936	0.0488579	0.0178907	-0.0182913	-0.0173182	-0.0227144	-0.0107349	0.0616927	0.107242	0.142158	0.0940615	0.0316523	0.0419313	0.073609	0.105707	0.0942052	0.0269356	-0.0161773	-0.0537985	-0.0479771	0.0043864	-0.0183243	-0.0273827	-0.0300616	-0.0199463	0.0767945	0.118552	0.062764	-0.0188978	-0.074864	-0.0509513	-0.0285317	-0.0268084	-0.00459674	0.0466102	0.0775008	0.0346567	-0.0346102	-0.0556421	-0.0469968	-0.00682592
Paramacrobiotus	head	turn	out	c(t=1084)	-0.101004	-0.144768	-0.160515	-0.0918956	-0.045046	-0.0659306	-0.0915179	-0.146949	-0.142482	-0.150008	-0.18073	-0.137499	-0.0803762	-0.00438282	0.016879	0.0157865	0.0132036	0.0324241	0.0702421	0.0975429	0.108707	0.0881403	0.0661965	0.117267	0.146327	0.0717641	-0.0188264	-0.0775606	-0.039692	0.00951403	0.00288297	0.0219463	0.0724482	0.0899221	0.0267968	-0.0770781	-0.0970049	-0.0380946	0.0212021	0.0186403	-0.00697389	0.0173988	0.0385688	0.00709236	-0.0282631
Paramacrobiotus	head	turn	out	c(t=1085)	-0.115523	-0.11258	-0.076136	-0.0435713	-0.00637296	0.0225166	0.00739872	-0.0383338	-0.0928136	-0.125842	-0.113762	-0.120363	-0.11507	-0.0267335	-0.00797326	-0.0446961	-0.0849006	-0.12322	-0.0919113	-0.00365283	0.0192013	-0.00358433	-0.0332075	0.00769362	0.0202719	0.00750151	0.01791	0.058561	0.0948353	0.134145	0.133767	0.0700918	0.00734582	-0.0064086	-0.00185802	-0.00233786	0.007071	0.0248019	0.0389247	0.0108847	-0.0378025	-0.043214	-0.00761981	0.0224912	0.0202012
Paramacrobiotus	head	turn	out	c(t=1086)	-0.382816	-0.14791	-0.03381	0.0278078	0.00845038	0.0898349	0.0302596	-0.0140494	-0.0288975	-0.117522	-0.158445	-0.129082	-0.107026	-0.0178294	0.0576332	0.0309095	0.0310979	0.0164306	-0.0303028	-0.0428524	-0.0175795	0.0452561	0.0997688	0.0754511	0.00635847	-0.021998	0.00937388	0.0509772	0.0757594	0.0367618	-0.0186439	-0.0468264	-0.0590825	-0.0420691	-0.00298159	0.0317945	0.0680873	0.0467266	0.00287711	-0.0140911	-0.00658598	0.0247805	0.030954	0.00673058	-0.011161
Paramacrobiotus	head	turn	out	c(t=1087)	-0.246558	-0.360436	-0.374352	-0.293735	-0.215755	-0.158688	-0.122019	-0.115949	-0.0991316	-0.124301	-0.218619	-0.255262	-0.193119	-0.0381928	0.0439521	0.0730988	0.0632756	0.0753246	0.122047	0.096998	0.0807762	0.0645006	0.0454063	0.032653	0.0157798	-0.00252651	-0.00649832	-0.00737097	0.012939	0.0248748	0.00972819	0.00279488	-0.00994057	-0.00839837	0.00989147	0.0118837	0.0177265	0.00701407	-0.000934413	0.0119083	0.00131728	-0.013504	-0.0114096	0.00617005	0.0237554
Paramacrobiotus	head	turn	out	c(t=1088)	-0.0197533	0.00193301	0.031893	0.0127309	-0.00870369	-0.0434844	-0.0803393	-0.141844	-0.221283	-0.221501	-0.128637	-0.0444949	-0.0502994	-0.123461	-0.184984	-0.151908	-0.0945534	-0.0955597	-0.0959806	-0.0729566	-0.0177292	0.0173119	-0.00273516	-0.00842993	0.0305057	0.0770264	0.103545	0.11091	0.0864584	0.0696607	0.0325533	-0.0022366	0.00438359	0.0213022	0.037086	0.0288721	0.00709151	-0.00890337	-0.0021563	0.0068051	0.00562826	-0.00350992	-0.0100646	-0.00632497	-0.0138353
Paramacrobiotus	head	turn	out	c(t=1089)	-0.0939744	0.00958688	0.0334864	0.0128712	-0.00249684	-0.0187561	-0.00565587	-0.0327122	-0.062886	-0.0667313	-0.0470155	-0.0141387	0.0130529	-0.0186368	-0.0686799	-0.0952837	-0.0910209	-0.0616423	-0.023375	4.47e-05	-0.0101095	-0.00748749	-0.0108477	-0.0058996	-4.91e-05	-0.000405707	0.0467363	0.0551718	0.0125147	-0.0270773	-0.0232565	0.0141286	0.0400267	0.0285956	0.00558454	0.0040229	-0.00440906	-0.00385322	0.0165461	0.0221931	0.0176203	0.00465734	-0.00827349	-0.0070885	0.00124133
Paramacrobiotus	head	turn	out	c(t=1090)	-0.0264178	-0.068363	-0.087501	-0.105175	-0.0998434	-0.0772177	-0.0742987	-0.0336062	-0.0708191	-0.137162	-0.171079	-0.186181	-0.157044	-0.0560235	-0.00946014	0.0285332	0.0564674	0.0434442	-0.00915543	-0.0449881	-0.0198025	0.00531137	-0.0113718	-0.0551659	-0.0453201	-0.00915037	0.013082	0.00184398	-0.0271621	-0.0151592	0.0229058	0.0499252	0.0534066	0.0414527	0.00681447	-0.00842865	-0.00460647	-0.0019027	-0.00134168	0.00558343	0.0136096	0.0137299	0.0168111	0.0144864	0.0220668
Paramacrobiotus	head	turn	out	c(t=1091)	-0.190737	0.0784904	0.193787	0.160616	0.087736	-0.00905712	-0.11147	-0.115858	-0.112544	-0.143428	-0.1685	-0.149345	-0.0982916	-0.0336691	-0.0471205	-0.0595465	-0.00324742	0.0398894	0.033281	-0.0304343	-0.0863433	-0.105545	-0.121528	-0.119038	-0.0546765	0.0139979	0.10262	0.119576	0.0680878	0.0261028	-0.0127937	-0.03203	-0.0509907	-0.00776959	0.0386921	0.0328888	-0.0097473	-0.0211997	0.00790379	0.012911	-0.00304437	-0.00881089	0.00607259	0.0286187	0.0250076
Paramacrobiotus	head	turn	out	c(t=1092)	0.241816	0.240204	0.173397	0.110586	0.0589349	0.0293952	0.0174897	-0.0192186	-0.0655444	-0.0801452	-0.0639531	-0.083084	-0.125766	-0.105485	-0.0704302	-0.0521262	-0.0500502	-0.0918145	-0.0887922	-0.0540513	-0.0469793	-0.0564268	-0.0467459	-0.00930531	0.00245698	-0.00864925	-0.0146135	-0.0290131	-0.011872	0.0026634	0.0333822	0.0468122	0.0331583	0.00738764	-0.00998776	0.00825947	0.00914241	0.00443719	0.00834721	0.00200981	0.000809474	0.00609391	0.0168906	0.0263487	0.0169674
Paramacrobiotus	head	turn	out	c(t=1093)	0.0125145	0.00130349	-0.011928	0.0202819	0.0775688	0.1157	0.126501	0.0915557	0.0580619	0.0512132	0.0475755	0.0385036	0.00105183	-0.045529	-0.0838328	-0.0866281	-0.0839686	-0.0933699	-0.0883832	-0.0708342	-0.0388902	-0.0148771	0.0156507	0.0387028	0.00288711	-0.0685156	-0.112657	-0.0941501	-0.0369202	0.00162572	0.0175818	0.0220606	-0.00413819	-0.0203015	-0.00822379	0.0225925	0.0385521	0.0270941	0.00958317	-0.00499193	0.00660641	0.0218873	0.0095459	0.00259712	-0.00484277
Paramacrobiotus	head	turn	out	c(t=1094)	0.265864	0.288943	0.251995	0.198113	0.12091	0.0360784	-0.00559907	-0.0228089	-0.0229005	-0.021391	-0.0258843	-0.0194379	-0.0160418	-0.0221708	-0.0391778	-0.0735052	-0.0651641	-0.0376157	-0.0183144	-0.00609931	-0.024093	-0.0419653	-0.0207862	0.0114581	0.0331206	0.00998019	-0.0620521	-0.0989231	-0.0598252	-0.0190176	-0.00818865	-0.0315127	-0.0464579	-0.0241183	-0.0207638	-0.00724964	0.0010312	0.00787264	0.0181371	0.000333119	-0.0125412	-0.00318553	0.0181893	0.0352005	0.0246197
Paramacrobiotus	head	turn	out	c(t=1095)	0.284812	0.292652	0.325004	0.328004	0.300408	0.247333	0.183395	0.116753	0.0572379	0.0336733	0.0266519	0.0154698	-0.00712717	-0.0572514	-0.082278	-0.0972151	-0.100555	-0.0608631	-0.0217553	-0.023742	-0.054876	-0.0706791	-0.0592772	-0.0294244	-0.00564867	-0.00595582	-0.0109061	-0.023334	-0.0343259	-0.0449931	-0.067284	-0.0525433	-0.0220243	0.0205086	0.037454	0.0032275	-0.0198523	-0.0276546	-0.0158633	-0.00247363	-0.00249611	-0.00164924	0.0102981	0.0146831	0.00270459
Paramacrobiotus	head	turn	out	c(t=1096)	0.128718	0.100099	0.0909479	0.101494	0.101245	0.143632	0.19815	0.223015	0.211962	0.132941	0.0721581	0.0538654	0.0327731	0.0229479	0.00319605	0.007173	-0.0164086	-0.0545548	-0.0982104	-0.0993247	-0.0646017	-0.0540176	-0.059875	-0.0689046	-0.0654219	-0.0316894	-0.0211656	-0.0167841	-0.00773195	-0.0126195	-0.0425765	-0.0657861	-0.0497076	-0.00724499	0.0169231	-0.00227343	-0.0162755	-0.00939777	0.010888	0.0164547	-0.00220433	-0.0176813	-0.0169354	0.00397054	0.0227652
Paramacrobiotus	head	turn	out	c(t=1097)	0.337394	0.373798	0.376714	0.329749	0.229032	0.114304	0.0496462	0.0147913	0.00721369	0.00739939	0.0175948	0.0400074	0.0175005	-0.0100032	-0.0385238	-0.0399688	-0.0267504	-0.0163101	0.0126445	0.00577185	-0.021974	-0.0383713	-0.0426996	-0.0214613	-0.00849594	-0.0231515	-0.0304046	-0.0421476	-0.055776	-0.0633242	-0.0486594	-0.0186679	-0.0198286	-0.0439614	-0.0443913	-0.0198131	0.0146907	0.015728	-0.00793891	-0.0241719	-0.0237402	-0.0041064	0.0144736	0.00977151	-0.000948921
Paramacrobiotus	head	turn	out	c(t=1098)	0.0257669	0.0899723	0.151876	0.198989	0.274337	0.298136	0.293405	0.24371	0.180392	0.135945	0.0512764	0.0110635	-0.000611804	-0.013982	0.00362852	-0.0161997	-0.0361037	-0.044285	-0.0403215	-0.0468969	-0.0546882	-0.069056	-0.0638294	-0.0181918	0.00301852	-0.0107711	-0.0416736	-0.0576303	-0.0297222	0.000776092	0.00855347	-0.0142606	-0.0207254	-0.0178518	-0.0298934	-0.042675	-0.0589089	-0.0507422	-0.0190526	-0.00782636	-0.013791	-0.0147716	-0.0136876	-0.00691723	-0.000499454
Paramacrobiotus	head	turn	out	c(t=1099)	0.286078	0.378924	0.290864	0.180136	0.155838	0.0642187	0.155501	0.277218	0.313992	0.336598	0.22045	0.0745423	-0.0406425	-0.0532695	0.0264478	0.0866049	0.0979082	0.014423	-0.0461982	-0.0460268	-0.0575545	-0.0634947	-0.053246	-0.0233068	-0.00096876	-0.0158463	-0.0628396	-0.107893	-0.0994287	-0.0514987	-0.0143901	-0.00576368	-0.0174492	-0.0422251	-0.037554	-0.0296953	-0.0185185	-0.00572464	-0.015137	-0.0157467	-0.010208	-0.0163701	-0.0147369	0.00162845	0.0156476
Paramacrobiotus	head	turn	out	c(t=1100)	0.0664005	0.136729	0.213903	0.239532	0.281607	0.288669	0.227143	0.144272	0.0506116	-0.00623762	0.017546	0.0520041	0.0557687	0.0300343	-0.00325052	-0.00447508	0.013829	0.00543169	-0.0274022	-0.0487847	-0.0512402	-0.0297433	-0.00361193	-0.0157485	-0.0285499	-0.0299829	-0.0148765	-0.022644	-0.0578535	-0.0842151	-0.087186	-0.0504378	-0.0320795	-0.0301046	-0.0262074	-0.0272226	-0.0301524	-0.0291499	-0.0174708	0.0022989	0.0153237	0.0078693	-0.00685186	-0.014357	-0.0116831
Paramacrobiotus	head	stra	in	c(t=1898)	0.0890567	0.0534365	-0.00864408	-0.0507647	-0.0574179	-0.0509283	-0.0164572	-0.00325208	0.018813	0.0598819	0.0873271	0.0759793	0.0136339	-0.0382406	-0.0335368	0.0100847	0.0462674	0.0405682	0.017372	0.000375159	-0.0147626	-0.0508897	-0.0931131	-0.0891623	-0.0664281	-0.0321957	-0.0108865	-0.00410601	0.00407789	-0.00449258	-0.0155892	-0.0365455	-0.0240486	0.0179179	0.0297427	0.010583	-0.0180212	-0.0148236	0.00835156	0.0255936	0.0187408	-0.00237592	-0.040481	-0.124659	-0.174171
Paramacrobiotus	head	stra	in	c(t=1899)	0.0894942	0.0471866	0.068131	0.0984873	0.0938484	0.0699619	0.038084	0.0260115	0.000401763	-0.022479	-0.0536797	-0.0980277	-0.128605	-0.135472	-0.0858577	-0.0113505	0.00931436	0.00309877	-0.0109001	-0.00550995	-0.00606574	-0.00460594	0.0121855	0.0276845	0.0429024	0.0290982	-0.0124358	-0.0318152	-0.0284264	-0.0041677	0.00775901	-0.0129472	-0.025941	-0.0374116	-0.03923	-0.0325017	-0.0252319	-0.0107299	0.00990838	0.0180814	0.0124478	-0.00534765	-0.0231674	-0.0280298	-0.011854
Paramacrobiotus	head	stra	in	c(t=1900)	-0.0181717	0.0276921	0.089642	0.117914	0.133153	0.119956	0.034594	-0.0165484	-0.00369303	0.0232014	0.0493897	0.0208966	0.0186259	0.0308441	-0.018333	-0.0734935	-0.103197	-0.0756004	-0.0297423	-0.0326688	-0.0487973	-0.0386845	-0.0432193	-0.0473849	-0.0408951	-0.0323525	0.0029064	0.0306998	0.0376433	0.0227287	-0.00501015	-0.0263627	-0.0151887	0.00280137	-7.12e-05	-0.00318194	-0.0140393	-0.0174191	-0.00425797	0.00416667	0.0106104	0.00848447	-0.0104497	-0.0344859
Paramacrobiotus	head	stra	in	c(t=1901)	-0.118428	-0.166466	-0.235235	-0.145987	-0.0760459	-0.019274	0.0301984	-0.00744314	-0.0276695	-0.044477	-0.0396277	-0.0351135	-0.082973	-0.0939002	-0.00901548	0.0478939	0.105017	0.0431721	-0.0508008	-0.0224537	0.0114904	0.00935551	-0.0260319	-0.0557891	-0.0358652	-0.0100867	0.00177263	-0.0156274	-0.0480008	-0.0271194	0.0334414	0.0490493	0.0182879	-0.0344659	-0.0423508	-0.0205953	-0.0144497	-0.00804216	-0.00918704	-0.0023693	0.00709137	0.00734576	-0.000683659	-0.0252637	-0.0585909
Paramacrobiotus	head	stra	in	c(t=1902)	0.0275675	0.121501	0.127772	0.0715375	0.0325545	0.00812686	0.0255953	0.0500403	0.0304364	0.00217091	-0.022729	-0.0261533	-0.0395499	-0.0432607	-0.0584522	-0.0674414	-0.0344167	-0.0118938	0.00595436	0.000309234	-0.0191675	-0.0087915	0.0019769	0.00650006	0.0102694	-0.0172191	-0.0138754	0.00594209	-0.0017581	-0.000271784	-0.0255249	-0.0417745	-0.0257416	-0.0253183	-0.0159026	-0.00162263	-0.000961002	-0.000839708	-0.00183589	-0.00150664	-0.000305733	-0.0182373	-0.0408274	-0.0656276	-0.0843497
Paramacrobiotus	head	stra	in	c(t=1903)	0.0501318	0.130783	0.158152	0.120284	0.109339	0.0934391	0.108848	0.104389	0.0848391	0.014954	-0.0367688	-0.0246125	0.00727961	0.0549646	0.0490194	0.0031554	-0.0348659	-0.0406612	-0.0320538	-0.018106	-0.011138	-0.0281263	-0.0479654	-0.0686455	-0.0703822	-0.0412537	-0.00131321	0.0122499	-0.0101533	-0.0266889	-0.0169581	-0.00495725	-0.00794272	-0.015012	-0.00799597	0.0118558	0.0108243	-0.0129674	-0.020023	-0.00496096	0.0103472	0.0103475	-0.00728224	-0.041335
Paramacrobiotus	head	stra	in	c(t=1904)	0.0194843	-0.0055457	-0.0137806	-0.0125795	-0.00910288	-0.00759271	-0.00771114	-0.0109905	-0.024066	-0.0283384	-0.0134141	0.0298778	0.069394	0.0915824	0.0152159	-0.0441073	-0.0108166	0.0181776	0.0673668	0.0290129	-0.0230539	-0.00899305	0.00156805	-0.00693999	-0.0342617	-0.0413926	-0.0228741	-0.000267039	-0.00789426	-0.0261586	-0.0428733	-0.0415614	-0.0236727	-0.0144887	0.000605944	0.00312	-0.0146056	-0.0192495	-0.0119297	0.00474713	0.0173778	0.00850774	-0.0102827	-0.0328907	-0.0545996
Paramacrobiotus	head	stra	in	c(t=1905)	0.142175	0.163151	0.177988	0.111694	0.0258324	0.0305944	0.0887826	0.117091	0.112698	0.0450937	-0.0293779	-0.00633771	0.00234618	-0.0152228	-0.00910783	0.0196634	0.0337847	0.0281208	-0.0168669	-0.0785267	-0.0962651	-0.07426	-0.0366397	0.00689231	0.0316984	0.0257613	0.0167244	-0.0092196	-0.0189963	-0.00477833	-0.00804494	-0.0130706	-0.023694	-0.0296449	-0.0203801	-0.00471118	0.000963601	-0.0113148	-0.029836	-0.0354006	-0.0167976	0.00344489	-0.00276463	-0.00796098	-0.0175304
Paramacrobiotus	head	stra	in	c(t=1906)	-0.0273041	0.00673896	0.0320179	0.0414793	0.0460558	0.0443999	0.0378483	0.0520246	0.0612237	0.0690137	0.0619067	0.0331102	-0.00876423	-0.0446591	-0.0121684	0.0546123	0.0271093	-0.0573474	-0.0838915	-0.0519442	0.0399223	0.0535967	0.018215	0.0100578	0.00812537	0.00123794	-0.0372386	-0.0475279	-0.0449544	-0.0493841	-0.0277309	-0.0193443	-0.00799135	-0.00571764	-0.00901111	0.00845177	0.0171128	-0.0022917	-0.0268142	-0.03149	-0.00987868	0.0116666	0.011192	-0.0149788	-0.0290895
Paramacrobiotus	head	stra	in	c(t=1907)	-0.172731	-0.213462	-0.202144	-0.176371	-0.133055	-0.076976	-0.0187711	0.0259306	0.045671	0.0534335	0.0613977	0.0893128	0.125595	0.122406	0.0878549	0.0403344	0.0401953	0.0498869	0.0376237	0.0370242	-0.0294503	-0.0757879	-0.0945451	-0.0962581	-0.0437985	-0.00814718	-0.0105165	-0.0118871	-0.00977138	-0.00736607	-0.00341947	0.00562332	0.0136758	0.0113948	-0.00191371	-0.0178035	-0.0172592	-0.0114626	-0.0121985	-0.0160195	-0.00796728	0.00586141	0.00735742	-0.0115955	-0.0301408
Paramacrobiotus	head	stra	in	c(t=1908)	-0.0292869	-0.0618454	-0.126621	-0.163701	-0.198777	-0.175667	-0.0942538	-0.0580998	-0.0450433	-0.0836435	-0.100357	-0.0600982	-0.0194719	0.0196436	0.0273794	0.0253637	0.0546991	0.0727134	0.100606	0.106514	0.0737454	0.0323569	-0.00327586	0.0230398	0.0538791	0.0439538	0.011759	-0.0252357	-0.0349193	-0.0227667	-0.0215371	-0.0203593	-0.032806	-0.0568909	-0.0597005	-0.0391632	-0.0132321	-0.00176672	-0.000383349	-0.00346109	0.000988225	0.0103313	0.00800285	0.00706081	0.00928832
Paramacrobiotus	head	stra	in	c(t=1909)	0.0424906	-0.053128	-0.0651738	-0.0418513	-0.0514154	-0.0184857	0.00515119	0.0200145	0.00271327	-0.0341687	-0.0457481	-0.0164056	0.0104825	-0.0449132	-0.0839382	-0.0609238	-0.00824311	0.0610068	0.0494387	0.00592057	0.0125245	0.0225701	0.0241954	0.0197881	0.0130205	0.00371395	-0.0035667	-0.0138744	-0.0267929	-0.0174917	-0.00735346	0.0097522	0.0080776	0.00130497	-0.011268	-0.0191158	-0.0108837	-0.00658248	-0.0163662	-0.0326352	-0.0314138	-0.00662953	0.0150488	0.00917724	-0.00748315
Paramacrobiotus	head	stra	in	c(t=1910)	-0.0458602	-0.076841	-0.114077	-0.115205	-0.112147	-0.0915575	-0.067571	-0.044697	-0.0204171	-0.00969188	-0.0134509	-0.0133908	-0.00228658	0.0195407	0.0290191	0.0414324	0.0621566	0.0663705	0.048686	0.0102204	-0.0176905	-0.0395539	-0.0446045	-0.00576696	0.012478	0.0273157	0.0223346	-0.0101628	-0.0184886	-0.0335334	-0.0447575	-0.0442991	-0.0197234	0.0202832	0.0439712	0.0406463	0.0128185	-0.0108715	-0.0180683	-0.00743487	-0.00132808	-0.00258352	-0.00609354	-0.0208656	-0.00466337
Paramacrobiotus	head	stra	in	c(t=1911)	-0.0228847	-0.0698861	-0.0839418	-0.0778158	-0.0498654	-0.015372	-0.0232557	-0.058168	-0.110272	-0.122646	-0.108557	-0.0950931	-0.0506506	-0.0313846	-0.0198491	-0.0301296	-0.0471833	-0.0202043	0.00243886	0.0174159	0.00655846	0.0104276	0.053677	0.0502728	0.000823593	-0.0230284	-0.00706659	0.0445477	0.0639672	0.0224886	0.00378811	0.00279865	-0.016822	-0.0417412	-0.0160624	0.0150824	0.0163172	-0.00323147	-0.0273676	-0.0173019	-0.00803195	-0.0140383	0.000245688	0.0163305	-0.00709101
Paramacrobiotus	head	stra	in	c(t=1912)	-0.0388794	-0.0241589	-0.0284578	-0.0264662	-0.0268238	0.00396003	0.0457897	0.090146	0.0990175	0.0595543	0.0289941	0.00374407	-0.0152821	-0.031368	-0.0464248	-0.0389529	0.0073682	-0.0137701	-0.062352	-0.0995798	-0.139277	-0.108319	-0.0814709	-0.0646934	-0.00585646	0.0493225	0.0734774	0.0622084	0.0387753	0.0379431	0.0311982	0.0160201	-0.00524924	0.00159025	0.00919688	0.00433585	-0.0013687	-0.00776278	-0.000707244	-0.0100924	-0.016978	-0.00395587	0.000965334	-0.0128213	-0.0204019
Paramacrobiotus	head	stra	in	c(t=1913)	-0.0352999	-0.0740528	-0.0795594	-0.0338581	-0.0163051	-0.00361824	-0.013248	-0.0225577	-0.0170626	-0.0385813	-0.00274564	0.0282187	0.0411962	0.0714067	0.108633	0.107826	0.0451535	-0.0364961	-0.11544	-0.0926242	-0.0657398	-0.0795329	-0.0537301	-0.00477814	-0.00977252	-0.0406484	-0.0529931	-0.0154573	0.0318939	0.0292347	-0.0099074	-0.0401251	-0.0226888	0.0094082	0.032013	0.0202924	0.00712415	0.0142879	0.0186647	0.011081	-0.00237919	0.00587425	0.0138871	0.00222347	-0.0071873
Paramacrobiotus	head	stra	in	c(t=1914)	0.00379906	0.0590879	0.0470117	0.0076407	-0.0297078	-0.103721	-0.111255	-0.0790696	-0.0475161	-0.0244425	-0.0433865	-0.050175	-0.0405034	-0.0189221	0.00193378	-0.00803976	-0.0255439	-0.0211098	0.0085032	0.0266877	0.0412804	0.0388295	0.0311927	0.0133304	-0.00290101	0.00231276	0.00607443	-0.0106143	-0.0585477	-0.061964	-0.0384985	-0.00446967	0.0289992	0.0109083	-0.0216177	-0.0230599	-0.000910932	0.0152886	0.00358105	-0.0197394	-0.00583381	0.0253813	0.0146014	-0.00216454	-0.00422782
Paramacrobiotus	head	stra	in	c(t=1915)	-0.0430624	-0.070344	-0.0414975	-0.0146201	-0.00639722	-0.00620169	-0.015741	-0.0134669	-0.0181518	-0.0318741	-0.0439826	-0.0376207	-0.0136142	-0.0103131	-0.0327178	-0.0511967	-0.0519875	-0.0556527	-0.0544675	-0.048578	-0.0253999	0.00783738	0.0274674	0.0281639	0.0457347	0.033256	0.00713017	-0.010049	-0.0245439	-0.0423153	-0.0540709	-0.0265624	0.017668	0.0390698	0.0134335	-0.00747862	-0.00642736	-0.00381328	-0.00658772	-0.0146539	-0.00863854	-0.00512142	0.0046848	0.0219539	0.014421
Paramacrobiotus	head	stra	in	c(t=1916)	0.0289808	0.0126875	0.000421047	0.00357216	-4.79e-05	0.00206057	0.000542696	-0.0105468	-0.0219335	-0.0246035	-0.0346641	-0.0587974	-0.08256	-0.086478	-0.0433028	0.0119568	0.0343796	0.0296019	0.0121319	-0.0195086	-0.0156838	-0.00760108	0.0127515	0.0282422	0.00647496	-0.0162264	-0.0153128	0.00493736	0.0312143	-0.0170198	-0.131394	-0.145276	-0.100487	-0.0102386	0.0859488	0.0613085	0.036194	0.0151704	0.00148867	0.00406839	0.000993954	-0.00663924	0.00359848	0.0163031	0.041704
Paramacrobiotus	head	stra	in	c(t=1917)	-0.0110473	-0.00217558	-0.055221	-0.0681428	-0.0446716	-0.00916075	0.0234126	0.0217799	0.00761252	-0.00872952	-0.0182379	-0.0241092	-0.0144402	0.00528722	-0.0126174	-0.0257315	-0.0275406	-0.0176361	-0.00057984	-0.00416469	-0.00886349	-0.0142255	-0.016422	-0.0322663	-0.0449762	-0.0425239	-0.0054484	0.0360282	0.0191264	-0.0167829	-0.045917	-0.0272452	0.0148999	0.0232316	0.0158514	-0.000597029	-0.00505785	0.00611945	-8.45e-05	-0.0260547	-0.0576687	-0.0729965	-0.0623429
Paramacrobiotus	head	stra	in	c(t=1918)	0.0426335	0.0340747	0.0623582	0.0542943	0.0104103	-0.0172975	-0.026622	-0.00298512	-0.0103676	-0.0450328	-0.0512004	-0.0194255	0.0169214	0.0261687	0.0121092	-0.00404433	-0.0109305	-0.013631	-0.024934	-0.0334229	-0.0322942	-0.0221857	-0.0102647	-0.00940971	-0.022134	-0.0359697	-0.0136532	0.0115388	0.0219501	-0.000383092	-0.0418937	-0.0349607	-0.0038859	0.0122839	0.0070114	-0.00791489	-0.00816622	0.000746883	0.000834585	-9.07e-06	0.00341829	0.0115335	0.00680974
Paramacrobiotus	head	stra	in	c(t=1919)	0.0541163	0.0398322	0.0331702	0.00580638	0.00344138	0.00676998	0.00721694	0.00133875	-0.0197381	-0.0144443	-0.00516505	-0.0303191	-0.0396361	-0.00973094	-0.0501721	-0.0628501	-0.0606268	-0.0525946	0.0167047	0.0315034	-0.00707093	-0.0327251	-0.0261566	-0.0131884	0.00392795	-0.00316114	-0.0164669	-0.0115744	-0.0229797	-0.0434708	-0.0317019	-0.00177235	0.0228613	-0.00688907	-0.0430414	-0.0256024	0.00882571	0.0147137	-0.00233852	-0.00901002	0.007136	0.0105525	-0.00537272	-0.0177922	-0.0271741
Paramacrobiotus	head	stra	in	c(t=1920)	0.155818	0.0203287	-0.0072762	0.0143541	0.0176395	0.0338288	0.0463608	0.0762508	0.103847	0.0931003	0.0709799	0.0119861	-0.0143587	-0.0335541	-0.0518631	-0.0606077	-0.0609953	-0.0532492	-0.0411183	-0.0408674	-0.0412704	-0.0306932	-0.0134472	-0.00121047	-0.000368495	-0.00384788	-0.0219952	-0.0372529	-0.0157943	-0.011254	-0.0265199	-0.0299042	-0.0201308	0.00956399	0.0200306	0.00318774	-0.00222958	0.00435646	-0.00163289	-0.00771871	-0.0131848	-0.0232301	-0.0185912	-0.00796117	0.00821604
Paramacrobiotus	head	stra	in	c(t=1921)	0.0811355	0.054925	0.0372313	0.0163606	-0.0272688	-0.0443976	-0.0185323	0.0303057	0.0673163	0.0374318	0.000398987	0.00252411	0.0141165	0.0367651	0.023395	0.0079258	0.00843431	0.0014169	-0.00485708	-0.0190577	-0.028389	-0.0374393	-0.0439911	-0.0429369	-0.0410749	-0.0334939	-0.0190061	-0.0134288	-0.0193904	-0.0344834	-0.0400069	-0.0217766	-0.0025782	0.00087431	-0.00878974	-0.0136152	0.00685177	0.0149288	0.00365131	-0.0112768	-0.0150229	-4.85e-05	0.00751115	-0.00727866	-0.0142152
Paramacrobiotus	head	stra	in	c(t=1922)	-0.0034951	0.0198007	0.0854972	0.129319	0.150926	0.121132	0.0578137	0.0195122	-0.0305328	-0.0904403	-0.0904099	-0.0388676	0.051162	0.141157	0.0713346	-0.0114026	-0.0919814	-0.111541	-0.055252	0.000805305	0.0220453	0.00909755	-0.0109145	-0.0477896	-0.0523662	-0.0317079	-0.00550078	0.0140315	0.000458117	-0.0191058	-0.0224475	-0.021013	-0.0117589	-0.0072484	-0.0268119	-0.0300879	-0.0224907	-0.0149897	-0.00648229	-0.0239066	-0.0367347	-0.0196887	0.00912625	0.0487654	0.0658005
Paramacrobiotus	head	turn	in	c(t=794)	-0.107343	-0.110332	-0.138039	-0.12577	-0.0971675	-0.049084	-0.00744777	-0.0310146	-0.0746784	-0.0981558	-0.0868105	-0.0355647	0.00517076	0.0381738	0.054588	0.0731714	0.0979211	0.104229	0.0991816	0.0760431	0.0909947	0.122304	0.128521	0.109716	0.0755121	0.0640648	0.0494302
Paramacrobiotus	head	turn	in	c(t=795)	0.0781016	0.101259	0.1064	0.0831729	0.0579316	0.0236842	0.0161771	0.0256962	0.0215285	0.0183656	0.0172853	0.027388	0.0634712	0.0806602	0.0599122	0.0375027	0.0180539	0.0153735	0.0110239	-0.0108721	-0.00440142	0.0334345	0.0672167	0.0726428	0.0744414	0.0588894	0.0290431
Paramacrobiotus	head	turn	in	c(t=796)	-0.0139192	-0.00749649	0.00221667	-0.00347459	-0.0211308	-0.0153669	-0.0117289	-0.00592049	-0.0150028	-0.0103612	0.0162872	0.052848	0.0853969	0.0795727	0.0573264	0.0349623	0.0497037	0.094066	0.0967449	0.0652332	0.031049	0.0325409	0.0591044	0.0579133	0.0355385	0.0181614	-0.011794	-0.0387806
Paramacrobiotus	head	turn	in	c(t=797)	0.108763	0.110753	0.087079	0.0431791	0.0119099	-0.0041706	0.0073151	0.031856	0.0616311	0.0478453	0.0863891	0.0907384	0.000359704	-0.0306173	-0.0606961	-0.0705528	0.0111299	0.0500093	0.031701	0.00065494	0.00790272	0.0195418	0.0397227	0.0581108	0.0539509	0.0622819	0.0730595	0.0791526	0.0740469	0.0408818
Paramacrobiotus	head	turn	in	c(t=798)	0.0723975	0.0599281	0.0700049	0.0571923	0.0423184	0.0347097	0.0378394	0.0546436	0.0507315	0.0213927	-0.0294314	0.000120179	0.0608106	0.0718549	0.0673228	0.00606213	-0.00698968	0.0176161	0.01138	0.00430898	0.00835583	0.0301051	0.0469737	0.0409013	0.0306185	0.03745	0.0596	0.0855868	0.0864238
Paramacrobiotus	head	turn	in	c(t=799)	-0.0308778	-0.0493575	-0.0233193	0.00602108	0.0314	0.0453551	0.033026	0.0330063	0.0256803	0.0294986	0.0678837	0.125012	0.137124	0.085657	0.0072742	-0.0345026	-0.020437	0.00229001	0.0281147	0.0386199	0.0321902	0.0177975	0.00634441	0.00344058	0.00735604	-6.8e-05	0.0166496
Paramacrobiotus	head	turn	in	c(t=800)	0.00134054	0.0893947	0.107529	0.0978913	0.0827517	0.0487341	0.0279255	0.0291069	0.022718	-0.00957535	-0.0467508	-0.0633006	-0.0313315	0.000813556	0.0194996	0.0304476	0.0305992	0.0401116	0.0380714	0.0335858	0.0409489	0.0451187	0.04398	0.0483931	0.0442509	0.0121636	-0.0189613	-0.0167744	0.0183485	0.0861027	0.152679
Paramacrobiotus	head	turn	in	c(t=801)	0.00417448	0.0339064	0.0880388	0.103737	0.140759	0.139097	0.109793	0.0635912	0.0376503	0.0704771	0.114607	0.12891	0.10937	0.0692185	0.0217869	-0.0166863	-0.0269724	-0.0138946	-0.00535986	-0.0107894	-0.0183735	0.0039015	0.0286961	0.0088235	-0.036297	-0.0853475	-0.113422	-0.088912
Paramacrobiotus	head	turn	in	c(t=802)	0.0137478	-0.0832445	-0.0834484	-0.0572263	-0.0665703	-0.060255	-0.102657	-0.14672	-0.155346	-0.167147	-0.157448	-0.152897	-0.119521	-0.0260597	0.0579793	0.133569	0.182801	0.228068	0.236461	0.204351	0.169513	0.113896	0.0612698	0.00402962	-0.0341836	-0.0151729	-0.00614452	-0.00280765	-0.0213984	-0.0354462
Paramacrobiotus	head	turn	in	c(t=803)	0.316301	0.303559	0.246788	0.164721	0.107091	0.0880862	0.113789	0.136573	0.115891	0.0946507	0.0900309	0.0930394	0.0792578	0.0423358	-0.00472585	-0.035953	-0.0381306	-0.0358894	-0.0299276	-0.0505396	-0.0471607	-0.0155302	0.0162679	0.0371289	0.034216	0.012901	0.035438	0.092792
Paramacrobiotus	head	turn	in	c(t=804)	-0.048215	-0.0677277	-0.082996	-0.0624336	-0.0382685	-0.0107983	-0.000704258	0.00109007	0.0639247	0.132326	0.183295	0.206376	0.203782	0.130798	0.0577065	0.0551894	0.0719725	0.135851	0.110847	0.0379997	-0.00376582	-0.0235725	-0.000157363	0.00112899	-0.0160997	-0.0365528	-0.0557035	-0.0185699	0.0332197
Paramacrobiotus	head	turn	in	c(t=805)	-0.0120932	-0.0278843	-0.0197582	0.00477049	0.0251517	0.0618668	0.0893892	0.114689	0.109916	0.0619215	0.00957849	-0.00480837	-0.0147014	-0.0262283	-0.0378159	-0.00620221	0.0761868	0.119012	0.105881	0.0619374	0.0637669	0.0979816	0.117244	0.107155	0.0794817	0.0549264	0.0686293	0.061594	0.100044
Paramacrobiotus	head	turn	in	c(t=806)	0.000469937	0.0318977	0.0277876	-0.00293633	-0.0227602	-0.0310469	-0.0084316	0.0338545	0.0689557	0.102606	0.104893	0.0882023	0.0188794	-0.00585155	0.0389368	0.101208	0.153588	0.122833	0.0606267	0.0232503	0.0123108	0.0137722	0.00662235	-0.0116806	-0.0397916	-0.0422743	-0.0350813
Paramacrobiotus	head	turn	in	c(t=807)	-0.0544575	-0.0300436	0.0766291	0.0700346	-0.0421024	-0.080022	-0.0793867	-0.0163506	0.0884138	0.109648	0.065383	0.0617534	0.0570933	0.0660551	0.0792155	0.0798636	0.0667164	0.0471273	0.0664666	0.118882	0.164584	0.139776	0.0718134	-0.00737946	-0.0510228	-0.0781424
Paramacrobiotus	head	turn	in	c(t=808)	-0.0424699	-0.060375	-0.0628421	-0.000235336	0.0485111	-0.0323577	-0.104082	-0.0985714	-0.0381952	0.0559447	0.132965	0.0755587	0.0480885	0.0564312	0.0524566	0.0413288	0.0338453	0.0397709	0.0696867	0.102949	0.134485	0.118843	0.0717942	0.0204377	-0.0238004	-0.0135036	0.0112373
Paramacrobiotus	head	turn	in	c(t=809)	-0.0618957	-0.0600982	-0.0144392	-0.0108005	-0.0823323	-0.137111	-0.117085	-0.0236554	0.0540416	0.103727	0.0299117	0.00260873	0.0436315	0.0678294	0.0688086	0.0515027	0.0272549	0.00822165	0.0172298	0.0356654	0.0504014	0.0564004	0.0818227	0.112201	0.141795	0.185645	0.207573	0.249839	0.213839
Paramacrobiotus	head	turn	in	c(t=810)	-0.0771204	-0.0295877	0.00473314	-0.0128887	-0.0424705	-0.0533984	-0.0655192	-0.0397444	-0.00944378	0.014714	0.0431154	0.0526459	0.0286018	0.0224057	0.0473733	0.0765239	0.0915769	0.0900445	0.0650567	0.0583588	0.0466037	0.0361299	0.0476959	0.0779736	0.119618	0.155668	0.106434	0.0873684	-0.0122015	-0.128689
Paramacrobiotus	head	turn	in	c(t=811)	0.00582984	0.0297721	0.00345421	-0.0459032	-0.107804	-0.172239	-0.119396	-0.05587	-0.0538079	-0.0412751	-0.0503765	-0.0244597	0.0269256	0.0172118	0.0486406	0.104372	0.151043	0.15166	0.109104	0.0637252	0.0280508	0.00467157	-0.00864121	0.0322791	0.0976268	0.129857	0.0992883	0.0405087	-0.0281965	-0.0558587
Paramacrobiotus	head	turn	in	c(t=812)	-0.0904648	-0.107684	-0.116752	-0.120286	-0.103247	-0.0651545	-0.0225802	0.00986906	0.0254648	0.0546221	0.0692226	0.0843993	0.056728	0.00306599	-0.0405324	-0.0761881	-0.0634043	-0.048583	-0.0322145	0.00304954	0.0234253	0.0599598	0.091092	0.10633	0.140327	0.164654	0.177901	0.188861	0.169141
Paramacrobiotus	head	turn	in	c(t=813)	-0.317193	-0.314051	-0.288556	-0.258441	-0.221857	-0.155145	-0.10084	-0.0650313	-0.0793238	-0.112568	-0.108964	-0.0628124	-0.0172194	-0.000415809	-0.0037034	0.00248938	0.0502664	0.0924465	0.0714877	0.0803879	0.0855354	0.0714802	0.101346	0.070275	0.06473	0.0669762	0.0585397	0.0580761	0.0750169	0.102016	0.135108	0.204093
Paramacrobiotus	head	turn	in	c(t=814)	-0.000821395	0.00419002	0.000294053	-0.0143773	-0.0262564	-0.0318483	-0.011886	-0.0242792	-0.0246821	-0.0207904	-0.0229289	-0.0445647	-0.090443	-0.136312	-0.159523	-0.131746	-0.101127	-0.0680132	-0.0468781	-0.0277344	-0.00617174	0.0327551	0.0820566	0.135564	0.156021	0.165132	0.158612	0.158385	0.175634	0.18935	0.206936
Paramacrobiotus	head	turn	in	c(t=815)	-0.179205	-0.137002	-0.146626	-0.162058	-0.153811	-0.127802	-0.0787295	-0.0453323	-0.00948335	-0.0150304	-0.0198567	-0.00317069	0.0170152	0.0431268	0.0416608	0.00108773	-0.0143133	-0.0077817	-0.005563	-0.0136753	-0.0214253	-0.0120618	0.0137964	0.0282213	0.0108059	-0.00917975	-0.0176	-0.0406726
Paramacrobiotus	head	turn	in	c(t=816)	-0.332856	-0.3447	-0.327837	-0.277187	-0.231508	-0.20374	-0.176694	-0.137545	-0.0741212	-0.0513845	-0.0627065	-0.0602084	-0.045539	-0.00891255	0.0104092	0.0298591	0.053762	0.0580662	0.0434616	0.0269108	0.0235755	0.0310476	0.0375839	0.0530475	0.0549687	0.0780053	0.105597
Paramacrobiotus	head	turn	in	c(t=817)	0.195685	0.253175	0.159987	0.0641545	0.00684297	-0.0826145	-0.125365	-0.130493	-0.117213	-0.0817116	-0.0716154	-0.0827573	-0.0738191	-0.0642405	-0.111517	-0.152455	-0.16148	-0.106707	-0.0333132	0.00186704	0.0222008	0.0492358	0.0642581	0.0696206	0.0728995	0.0775197	0.0869661	0.0741511	0.076488	0.113419
Paramacrobiotus	head	turn	in	c(t=818)	-0.394618	-0.387326	-0.313002	-0.233705	-0.147666	-0.0956643	-0.0785628	-0.058123	-0.0324048	-0.0131649	-0.00567254	-0.00706724	-0.0101408	-0.0501265	-0.10658	-0.0933609	-0.0573924	-0.00140971	0.0158543	-0.0162276	-0.0347404	-0.0467871	-0.0391832	-0.00636264	0.0201897	0.0180376	0.00154666	0.0203422	0.108046	0.181085	0.287831	0.322226
Paramacrobiotus	head	turn	in	c(t=819)	-0.47499	-0.398435	-0.37632	-0.341158	-0.261442	-0.173221	-0.0778417	-0.074336	-0.107891	-0.0707439	-0.0197467	-0.0114973	-0.010718	-0.0444849	-0.0228293	0.0335859	0.0234368	0.019361	0.0174447	0.00951534	0.0043572	0.0124684	0.0149521	0.0372855	0.115393	0.169739	0.256595	0.253408
Paramacrobiotus	head	turn	in	c(t=820)	-0.21151	-0.203473	-0.20209	-0.208026	-0.221883	-0.218559	-0.168558	-0.116869	-0.0834469	-0.0938129	-0.133458	-0.144784	-0.12494	-0.0572138	0.00454312	0.0519735	0.0651426	0.0332803	0.0163194	0.0227897	0.029071	0.0510054	0.0437051	0.0429245	0.067149
Paramacrobiotus	head	turn	in	c(t=821)	-0.0508298	-0.0320021	-0.0922006	-0.100621	-0.105078	-0.117028	-0.108941	-0.0941783	-0.0762157	-0.0680164	-0.0605468	-0.0481109	-0.0352544	-0.0143265	-0.0139824	0.0175995	0.0126807	0.0110974
Paramacrobiotus	head	turn	in	c(t=841)	0.0293171	0.0499606	0.053239	0.0616399	0.0701305	0.0530408	0.00825749	-0.0684441	-0.0863951	-0.0697605	-0.0495906	-0.0842491	-0.114704	-0.0720365	-0.092575	-0.164759	-0.263801	-0.381906	-0.344944	-0.280334	-0.226893	-0.139424	-0.0616651	-0.0335087	-0.0676878	-0.0793811	-0.0406726	-0.000437176	0.0445315	0.0557747	0.02553	-0.0358531	-0.114129	-0.140111	-0.0757731
Paramacrobiotus	head	turn	in	c(t=842)	0.238099	0.282255	0.243716	0.18332	0.111692	0.0327978	0.0172658	0.0199485	0.0137665	-0.0118741	-0.0550405	-0.108199	-0.187024	-0.297899	-0.398687	-0.427174	-0.367208	-0.267603	-0.154261	-0.07924	-0.0421368	-0.0528004	-0.0977683	-0.096565	-0.0529031	-0.00173391	0.0100221	-0.00738048	-0.0214428	-0.0244262	-0.0350292	-0.0639124	-0.0777831	-0.0912857	-0.101724
Paramacrobiotus	head	turn	in	c(t=843)	-0.186251	-0.180798	-0.04238	0.104694	0.188179	0.221743	0.0999035	-0.0390986	-0.0603263	0.0283063	0.076111	0.0452733	-0.160371	-0.419216	-0.536836	-0.497314	-0.35833	-0.202653	-0.104254	-0.0794514	-0.051571	-0.0349688	-0.0673938	-0.0952481	-0.0853612	-0.0637615	-0.00841057	-0.0136438	-0.0491061	-0.0405643	-0.025795	0.00630548	0.0194501	0.00694216
Paramacrobiotus	head	turn	in	c(t=844)	0.0324015	0.0103691	-0.000901502	0.016197	0.0240203	0.0263553	0.00999491	-0.00630266	-0.0166204	-0.017697	-0.0206632	-0.0525685	-0.101084	-0.163465	-0.280099	-0.40094	-0.428763	-0.359751	-0.257064	-0.156886	-0.0772514	-0.038046	0.00991783	0.0168208	0.00171938	0.00215703	-0.0698517	-0.0741933	-0.0433484	-0.0160651	-0.0129042	-0.0433457	-0.0255462	-0.0012492	0.0142482	0.0271535
Paramacrobiotus	head	turn	in	c(t=845)	0.133955	0.16785	0.13917	0.107531	0.0615968	0.0173042	0.00924569	-0.0037455	-0.0280082	-0.0473193	-0.0672915	-0.0924381	-0.152451	-0.267575	-0.382075	-0.387485	-0.316328	-0.244222	-0.186118	-0.150013	-0.0960593	-0.0213319	-0.0312623	-0.0558175	-0.0612652	-0.0719344	-0.0561692	-0.00765435	0.0200984	0.017407	-0.0176528	-0.0439663	-0.0246595	-0.00209216	0.01501
Paramacrobiotus	head	turn	in	c(t=846)	-0.0478481	-0.0277476	0.0282982	0.0653964	0.0761147	0.0674485	0.038652	0.018889	-0.00572123	-0.0218827	-0.0352648	-0.0313607	-0.0420533	-0.0846412	-0.152202	-0.288826	-0.417696	-0.414212	-0.31313	-0.213852	-0.16016	-0.122321	-0.0603354	-0.0210606	-0.0392532	-0.0382187	-0.0209039	0.00628856	-0.0306056	-0.0636319	-0.0619623	-0.0538782	-0.0173604	-0.027795	-0.0314893	-0.0377806	-0.0377058
Paramacrobiotus	head	turn	in	c(t=847)	0.0153343	0.219237	0.271236	0.18629	0.100507	0.00327871	-0.080423	-0.0708307	-0.068317	-0.0550654	-0.0521019	-0.0545378	-0.0648486	-0.0777935	-0.0945489	-0.162912	-0.238538	-0.294192	-0.297505	-0.276001	-0.240974	-0.193801	-0.172835	-0.155307	-0.0973294	-0.0412328	0.0131953	0.0414433	-0.0238598	-0.0295379	-0.0405923	-0.0606415	-0.0516586	-0.00698482	0.0445585	0.06364	0.0205516	-0.065606
Paramacrobiotus	head	turn	in	c(t=848)	0.0374705	0.113731	0.0862545	0.0456509	0.0484873	0.0515376	0.0545312	0.00302581	-0.0790062	-0.0893148	-0.105586	-0.108795	-0.156776	-0.2592	-0.285534	-0.317968	-0.304622	-0.254516	-0.215352	-0.152004	-0.111232	-0.0904974	-0.0814529	-0.0835587	-0.0592991	-0.0215498	-0.074341	-0.104349	-0.0489124	-0.00866328	0.0401283	0.0476376	0.0487204	0.146121	0.136201
Paramacrobiotus	head	turn	in	c(t=849)	0.0592283	0.0846871	0.0940138	0.098472	0.0942248	0.089308	0.0711715	0.0601812	0.0453009	0.0210984	-0.0245874	-0.0832953	-0.127772	-0.187407	-0.242439	-0.29167	-0.304998	-0.290256	-0.285095	-0.256486	-0.198589	-0.120515	-0.0577569	-0.0303094	-0.0327716	-0.0743833	-0.087225	-0.0301181	0.0109095	0.0122336	-0.052366	-0.090439	-0.0157622	0.0227676	0.0672794	0.0404576	-0.0611223
Paramacrobiotus	head	turn	in	c(t=850)	0.0264265	0.0614562	0.0667073	0.0546016	0.0408192	0.0154072	-0.00490059	-0.0271307	-0.0376665	-0.0378806	-0.035001	-0.0318874	-0.0490137	-0.0870395	-0.145397	-0.189425	-0.213249	-0.245407	-0.285481	-0.295487	-0.256865	-0.20036	-0.148461	-0.111157	-0.0566245	-0.0188114	-0.00984547	-0.0305016	-0.0858419	-0.106913	-0.0504268	0.0098976	0.0409726	0.0202318	-0.0271437	-0.00125494	-0.0340632	-0.103256
Paramacrobiotus	head	turn	in	c(t=851)	0.233597	0.184393	0.16381	0.141259	0.103191	0.0767779	0.0581938	0.0303002	0.00300684	-0.0313389	-0.0486973	-0.0675025	-0.095798	-0.13787	-0.159241	-0.178433	-0.218292	-0.256239	-0.298237	-0.327818	-0.248252	-0.146018	-0.0734704	-0.067888	-0.121348	-0.13011	-0.0685105	-0.0495377	-0.0972639	-0.0678069	-0.0405254	-0.0649159	-0.0355348	-0.0203779	0.000699343	0.0362349	-0.0512938	-0.0297672	0.0692319
Paramacrobiotus	head	turn	in	c(t=852)	0.333896	0.0876856	0.0201246	0.0504937	0.0424211	0.0927643	0.141348	0.16489	0.145607	0.0944475	0.051187	0.0303086	-0.0217844	-0.10063	-0.15729	-0.205801	-0.24443	-0.291281	-0.32748	-0.288476	-0.210498	-0.183754	-0.157141	-0.139294	-0.131713	-0.0769923	-0.08486	-0.089628	-0.0499963	-0.0147161	0.0118069	-0.0234584	-0.0914321	-0.104878	-0.0633426	-0.0111023	0.0136553	-0.00985396	-0.0472337
Paramacrobiotus	head	turn	in	c(t=853)	0.0684441	0.0563089	0.028087	0.015289	0.0128465	0.0454751	0.0853357	0.0929146	0.0585295	0.0243224	0.00808067	0.00896564	0.00389355	-0.0252565	-0.07072	-0.115133	-0.186511	-0.30444	-0.39697	-0.370917	-0.248725	-0.144802	-0.107762	-0.112923	-0.0821333	-0.0395309	-0.0407386	-0.046944	-0.055365	-0.0696754	-0.0630386	-0.0594833	-0.0690253	-0.0693265	-0.0600259	-0.0369599	-0.00624667	-0.00816965	-0.00512152
Paramacrobiotus	head	turn	in	c(t=854)	0.16667	0.0692586	0.0595736	0.0670411	0.0876179	0.0949201	0.0729646	0.0247835	-0.0188086	-0.0247818	-0.012521	-0.0110759	-0.0309833	-0.0512091	-0.0806743	-0.0986835	-0.135195	-0.188929	-0.235292	-0.273383	-0.245906	-0.183103	-0.145951	-0.148151	-0.170589	-0.145583	-0.103734	-0.0827584	-0.077109	-0.0548777	-0.0425987	-0.0906421	-0.0948829	-0.0511238	0.00285463	0.0212895	-0.03933	-0.0826177	-0.0733988
Paramacrobiotus	head	turn	in	c(t=855)	0.255934	0.279369	0.24906	0.182204	0.129726	0.0747442	0.054523	0.0551726	0.051175	0.0502241	0.0474648	0.0169712	-0.0418974	-0.090115	-0.116327	-0.126296	-0.150388	-0.197035	-0.222323	-0.24417	-0.268836	-0.266569	-0.17473	-0.0828121	-0.0930445	-0.137834	-0.163311	-0.120422	-0.0719378	-0.0411107	-0.0292829	-0.0615072	-0.0756732	-0.0608357	-0.0309055	-0.024003	-0.068865	-0.0747522	-0.0349279	-0.00790911
Paramacrobiotus	head	turn	in	c(t=856)	0.0838018	0.0797721	0.0811277	0.0976611	0.110722	0.104547	0.106153	0.109981	0.109498	0.0929319	0.045256	0.0222711	0.00823892	-0.000609414	-0.01711	-0.0519193	-0.113137	-0.179959	-0.212883	-0.203469	-0.198019	-0.204166	-0.233522	-0.24862	-0.213608	-0.175852	-0.145904	-0.144994	-0.120684	-0.045459	0.0406048	0.00481538	-0.117839	-0.165015	-0.08077	0.0367014	0.053834	-0.0324719	-0.100368	-0.0998882	-0.0932591
Paramacrobiotus	head	stra	in	c(t=2698)	-0.0195281	0.0326327	0.0523582	0.0635535	0.0827769	0.0707666	0.0507472	0.0200808	-0.0311487	-0.0534747	-0.045966	-0.0150239	-0.00363651	-0.0173345	-0.0289531	-0.0381136	-0.0473576	-0.0648991	-0.0634723	-0.0595401	-0.0822951	-0.0623816	-0.0174182	0.0135499	-0.019983	-0.0675392	-0.0391232	9.49e-05	-0.0130687	-0.0524299	-0.0223989	0.0376138	0.046105	-0.0470991	-0.0639583	-0.00748631	-0.00847693	-0.0131712	-0.0298435	0.0176739	0.0372972	-0.0150435	0.00279662	0.0709326	0.0973893
Paramacrobiotus	head	stra	in	c(t=2699)	-0.00881334	0.0255438	0.0476564	0.0309072	0.0163513	-0.0125298	-0.0296271	-0.038555	-0.0594404	-0.0677767	-0.0604294	-0.0146891	0.050275	0.0712103	0.0105234	-0.0420129	-0.0392055	0.0167505	0.0606778	0.0271444	-0.022242	-0.0258051	-0.0249128	-0.0427507	-0.0817832	-0.109162	-0.0554365	0.0265858	0.0177483	-0.0361548	-0.0317163	0.0140264	0.022926	-0.0014292	-0.0843076	-0.106815	-0.057349	-0.0125883	0.0544915	0.0506349	-0.0026441	-0.00442562	0.0277144	0.0188644	-0.0105073
Paramacrobiotus	head	stra	in	c(t=2700)	0.096814	0.0609962	0.0254155	-0.0435547	-0.0909861	-0.0845012	-0.0204444	0.0600118	0.0416391	-0.0194193	-0.0604846	-0.0456651	0.000246864	0.00975677	-0.0411931	-0.0867614	-0.0807513	-0.0426662	0.00683079	0.0118407	-0.0185774	-0.0361969	-0.0261804	-0.0177839	-0.0377638	-0.00988118	0.0491165	0.0647614	-0.0132693	-0.118634	-0.0513541	0.0601923	0.0621635	-0.041895	-0.134156	-0.075953	0.0126439	0.0383288	0.0199314	-0.0143411	-0.00773784	0.0127983	-0.000877611	-0.0141298	-0.0395669
Paramacrobiotus	head	stra	in	c(t=2701)	-0.0492554	0.0310662	0.0755505	0.0963008	0.107865	0.0992126	0.0706563	0.0381199	0.0263512	0.0221477	0.042645	0.0162338	-0.0098724	-0.0332976	-0.0325524	-0.0317333	-0.0630972	-0.0787451	-0.0746561	-0.0440468	-0.0244565	-0.0199758	-0.0288214	-0.0414173	-0.0214572	-0.0235576	-0.0335237	-0.0266232	-0.0445887	-0.0544441	-0.0396049	-0.00138505	0.0413531	0.0377818	-0.0216638	-0.0361324	-0.0181655	-0.0093597	0.0127848	0.00697262	-0.00574366	-0.0132363	-0.0210315	-0.0147643	0.00513564
Paramacrobiotus	head	stra	in	c(t=2702)	0.0474203	-0.00344425	-0.024014	-0.020613	0.00254991	0.0185663	0.0168945	0.00162344	-0.0344497	-0.0400761	-0.0215538	-0.00331154	0.0219081	0.00371241	-0.0087153	-0.000643441	0.0147386	0.0173574	0.00197065	-0.0103377	-0.0170995	-0.0192298	-0.0244903	-0.0319596	-0.0443248	-0.0533284	-0.0347439	-0.0204757	-0.02869	-0.0351087	-0.026148	-0.00942989	-0.00381389	-0.0233777	-0.0433896	-0.0506041	-0.0358387	0.00850172	0.0299828	0.0136842	-0.00946228	-0.0144634	0.00346248	0.00639614	-0.00813128
Paramacrobiotus	head	stra	in	c(t=2703)	0.215035	0.132624	-0.0193132	-0.0399847	-0.0215632	-0.0379584	0.000600517	-0.00616959	-0.00708284	0.00201864	-0.0133746	0.00902723	0.0352034	0.0511107	0.0267723	-0.0203768	-0.0464028	-0.0502592	-0.0204086	-0.00500031	0.00629731	-0.000498115	-0.00636894	-0.018167	-0.0402157	-0.0384399	-0.0332145	-0.00567873	0.0137538	-0.00538964	-0.0340613	-0.0443058	-0.0256208	-0.00368712	-0.00131614	-0.0362309	-0.0487619	-0.039055	-0.0192168	0.0183837	0.0241132	0.00314478	-0.0196067	-0.0308202	-0.0251282
Paramacrobiotus	head	stra	in	c(t=2704)	0.0210755	0.0132849	0.0142964	-0.0189001	-0.0661574	-0.0953573	-0.0822482	-0.0230353	0.0119024	0.00622479	-0.0127288	-0.026221	-0.00214848	0.0310183	0.0278141	-0.000490302	-0.0190063	-0.0284784	-0.0128213	-0.0096066	-0.0122223	-0.000116131	0.0169567	-0.000478859	-0.0274775	-0.0440974	-0.0396894	0.00211166	0.0101804	-0.00428083	-0.0285387	-0.0391184	-0.0258434	-0.0243061	-0.0306197	-0.0349924	-0.0153933	-0.00220546	-0.00344407	-0.00234533	-0.00987436	-0.0185225	-0.025716	-0.0242665	-0.0154325
Paramacrobiotus	head	stra	in	c(t=2705)	0.219931	0.163933	0.123722	0.00508473	-0.0944986	-0.185214	-0.124568	-0.0151706	0.0460957	0.0602928	0.00997386	0.0227675	0.0225825	0.0336352	0.0307878	-0.0152599	-0.0451835	-0.0675974	-0.0651225	-0.0311235	-0.00320438	0.0102914	0.013772	-0.002638	-0.0207493	-0.0188718	-0.0195038	-0.0293986	-0.0241585	0.0041749	0.0231065	0.00876979	-0.0322511	-0.0328421	-0.00890524	-0.00656568	-0.0153457	-0.0351531	-0.0257012	-0.00993855	-0.0130193	-0.00795037	-0.00800344	-0.0189985	-0.0273444
Paramacrobiotus	head	stra	in	c(t=2706)	-0.0223331	-0.0395431	-0.0778127	-0.0996556	-0.126605	-0.0866323	-0.021012	0.0205842	0.0352669	-0.00642282	-0.0248106	-0.0213046	-0.0208476	0.00704184	0.0244051	0.0563337	0.0614292	0.0390131	0.00501992	-0.0319365	-0.0436602	-0.0255019	0.00262046	0.0109957	-0.00681443	-0.0322263	-0.0404355	-0.0483602	-0.04998	-0.0304492	0.0114597	0.0411069	0.00946912	-0.0426209	-0.0545606	-0.0197232	0.00432386	-0.0143644	-0.0268992	-0.0141257	0.00707752	-0.00764327	-0.0236076	-0.0126845	-0.0162866
Paramacrobiotus	head	stra	in	c(t=2707)	-0.195463	-0.140832	-0.0991125	-0.0940377	-0.119196	-0.125493	-0.115258	-0.0936365	-0.0941641	-0.12297	-0.11546	-0.066069	0.00126526	0.0571712	0.0874596	0.0624079	0.0262979	0.0135812	0.029938	0.0361119	0.0125726	-0.0169403	-0.0199864	0.00484756	0.0122689	0.000632132	-0.016076	-0.0271792	-0.00786488	0.0141373	-0.00247947	-0.0357099	-0.0612452	-0.0431851	-0.0113029	-0.00763726	-0.0209146	-0.0456998	-0.0249	0.004222	0.0168622	0.0250924	-0.0163421	-0.0502459	-0.0525142
Paramacrobiotus	head	stra	in	c(t=2708)	-0.00194103	0.0118525	-0.0501125	-0.0537403	-0.0585219	-0.0546574	-0.0491908	-0.067168	-0.0893382	-0.119425	-0.0941348	-0.0626935	-0.050149	-0.0769658	-0.12499	-0.108403	-0.0746861	-0.0352191	-0.00328223	0.00656841	0.0132035	0.0137135	0.0274486	0.0460996	0.042481	0.0289632	0.0184236	0.0143639	0.0204736	0.017962	0.00200033	-0.00447489	-0.0173004	-0.0341132	-0.041265	-0.0361582	-0.00229119	0.00860272	-0.00796014	-0.00880798	-0.0173403	-0.0222591	-0.0383922	-0.044264	-0.0252768
Paramacrobiotus	head	stra	in	c(t=2709)	-0.0981741	-0.0503684	-0.0454355	-0.0426264	-0.0235611	-0.0265948	-0.0284745	-0.0335519	-0.0233218	0.010859	0.0126881	0.0110133	-0.0113509	-0.0353593	-0.0541509	-0.0864988	-0.0934363	-0.0875772	-0.0465381	-0.0312821	-0.04103	-0.0452063	-0.0451625	-0.0210557	-0.00377159	-0.00482161	-0.00717633	-0.016679	-0.00372729	0.0173235	0.0320818	0.0193748	-0.0151386	-0.00638995	0.00964418	0.0300194	0.0291761	0.00507349	-0.0133249	-0.0622538	-0.0568562	0.00450256	0.0305543	0.0272926	-0.0146547
Paramacrobiotus	head	stra	in	c(t=2710)	-0.047686	-0.0367278	-0.0482142	-0.0694617	-0.0771917	-0.0881491	-0.0959561	-0.0955446	-0.0907052	-0.0760079	-0.0709606	-0.089433	-0.0859232	-0.0522701	-0.0240789	-0.0210536	-0.0570956	-0.10386	-0.0505811	0.0423993	0.0868298	0.0575309	-0.0384113	-0.0831201	-0.0495615	-0.0232882	-0.0198945	-0.0192306	-0.025732	-0.0224053	-0.0151233	0.00541465	0.0142457	0.0054397	-0.0264336	-0.0165406	0.00886496	0.0111904	0.00909264	-0.0104049	-0.0104777	-0.00287471	-0.000297406	-0.00818987	-0.00968302
Paramacrobiotus	head	stra	in	c(t=2711)	-0.0763545	-0.00447973	0.0249014	0.0225205	0.0172398	0.00229604	-0.0175598	-0.0278895	-0.0427205	-0.0474692	-0.0352485	-0.019793	-0.0171011	-0.0647235	-0.0556201	-0.0126999	-0.0150827	-0.024069	-0.0327543	-0.0682476	-0.117183	-0.0647381	-0.0364435	-0.0346853	-0.0114044	0.0186058	0.0290825	-0.00974026	-0.0524201	-0.0477077	-0.0320622	-0.00808319	0.0112353	0.00961445	-0.0114963	-0.0101984	-0.00348099	-0.00889198	-0.00846466	-0.0119347	0.00934379	0.0251159	0.0306354	-0.00143394	-0.0258604
Paramacrobiotus	head	stra	in	c(t=2712)	0.0604162	-0.172773	-0.243305	-0.107614	-0.027143	0.0448218	0.0769904	-0.00746451	-0.0382733	-0.0401338	-0.0362054	-0.0353864	-0.0315247	-0.0602656	-0.069361	-0.00197052	0.0353015	0.0314594	-0.0187807	-0.0934259	-0.083367	-0.0184293	-0.00935692	-0.040076	-0.0492374	-0.0227422	-0.00572015	-0.0150821	-0.0245115	-0.0334391	-0.0434495	-0.0355809	0.0145302	0.0599081	0.0281827	-0.0423177	-0.053923	-0.0425023	-0.0383836	-0.0399438	-0.0120534	0.0459493	0.0581488	0.0448621	0.0350228
Paramacrobiotus	head	stra	in	c(t=2713)	0.0186034	0.0275198	0.0285491	0.0311228	0.0354655	0.0173571	0.00877208	0.0429108	0.0986211	0.110354	0.04496	-0.0432772	-0.0953686	-0.107047	-0.139481	-0.125837	-0.00435101	0.0764475	0.0442408	-0.013398	-0.0767369	-0.11142	-0.0474735	-0.021245	-0.0619901	-0.0682242	-0.0485999	-0.0329566	0.0211991	0.0381852	-0.0144216	-0.0562118	-0.0414305	0.0401486	0.0710827	-0.0219802	-0.0901171	-0.0989535	-0.0312876	0.0209569	-0.0242174	-0.0313244	-0.0178569	0.0260384	0.0556145
Paramacrobiotus	head	stra	in	c(t=2714)	-0.0332291	-0.0877147	-0.0738521	-0.0321037	-0.0118462	0.0449185	0.0883453	0.0901533	0.0479819	-0.00628187	-0.0457382	-0.0832224	-0.0857753	-0.0578605	-0.020675	0.0326093	0.0560115	0.0692356	0.0470405	0.014376	-0.0434341	-0.0796631	-0.0681491	-0.0786037	-0.0645701	-0.0531211	-0.0463305	-0.041197	-0.0318176	-0.0384691	-0.0425626	-0.000610898	0.0450011	0.0767515	0.00243709	-0.09305	-0.118618	-0.0203136	0.100175	0.0599824	-0.0495322	-0.134812	-0.102994	0.00117398	0.0628978
Paramacrobiotus	head	stra	in	c(t=2715)	0.0186462	0.0530364	0.0530987	0.0370446	0.03885	0.00816616	-0.027485	-0.0528752	-0.0456779	-0.032078	-0.0506073	-0.0808001	-0.0776195	0.0138891	0.0855559	0.0880961	0.0220922	-0.0630696	-0.0615932	-0.0317542	-0.0305209	0.00140744	0.0256659	0.0277261	0.00340372	-0.0599824	-0.0688854	-0.036415	-0.0320007	-0.0468704	-0.0660894	-0.087238	-0.0351326	0.0444607	0.0775935	0.0205264	-0.10559	-0.13273	-0.020901	0.0887683	0.0981593	0.0379087	-0.0637646	-0.0899793	-0.0774945
Paramacrobiotus	head	turn	out	c(t=4309)	0.145563	0.0631434	0.0833948	0.118684	0.0774149	0.0210884	-0.059093	-0.0894273	-0.091564	-0.106178	-0.140213	-0.170715	-0.182419	-0.159428	-0.108671	-0.0576096	-0.0317578	-0.0114708	0.0360563	0.131124	0.260068	0.398879	0.444438	0.385805	0.259823	0.160173	0.0665716	-0.0582324	-0.124748	-0.113154	-0.0264863	0.0380437	0.0219082	-0.00144927
Paramacrobiotus	head	turn	out	c(t=4310)	-0.0776017	-0.109473	-0.138992	-0.135943	-0.0677379	0.0937923	0.229872	0.265014	0.188002	0.0747604	0.00181736	-0.0149109	0.0204193	0.060559	0.0566074	0.00453391	-0.0355599	-0.0580652	-0.0736703	-0.0799049	-0.0290872	0.0648686	0.180741	0.282865	0.344662	0.338543	0.26806	0.12761	-0.0557262	-0.162769	-0.151805	-0.0728566	0.0390618	0.130509
Paramacrobiotus	head	turn	out	c(t=4311)	-0.016497	-0.0403442	-0.043095	-0.00633995	0.0170292	0.0294735	0.0235625	0.0120037	0.00550093	-0.0101175	-0.0120937	-0.0063926	-0.0362353	-0.0735636	-0.117116	-0.0704572	0.0343339	0.0964817	0.116234	0.113556	0.159711	0.1888	0.128871	0.0774519	0.0836254	0.130237	0.21537	0.228568	0.123475	0.0134264	-0.0868944	-0.0206511	0.0704749	0.25791	0.446114
Paramacrobiotus	head	turn	out	c(t=4312)	0.172796	0.147186	0.112978	0.0885953	0.0627916	0.0434003	0.0585371	0.0616758	0.00128627	-0.0365086	-0.023551	0.00350582	0.0595819	0.0249719	-0.0308524	-0.0196233	-0.00130401	0.0242369	0.039617	0.0825912	0.148157	0.170069	0.181079	0.154781	0.134616	0.133431	0.12058	0.0908545	0.0811589	0.0817796	0.0245589	0.0241755	-0.0899552	-0.267907
Paramacrobiotus	head	turn	out	c(t=4313)	0.0496572	0.0130067	-0.00846375	-0.0251873	-0.0363443	-0.0311814	-0.00416918	0.0318797	0.0558124	0.0573949	-0.012496	-0.0595814	-0.043399	0.0321043	0.108509	0.106692	0.0861326	0.0702878	0.0710927	0.0762335	0.076908	0.0521799	0.0471533	0.0755823	0.0674568	0.064247	-0.0149923	-0.080243
Paramacrobiotus	head	turn	out	c(t=4314)	-0.0735865	-0.100102	-0.123861	-0.131554	-0.130355	-0.117912	-0.0954002	-0.0679881	-0.0449662	-0.0263998	-0.0220303	0.00369961	0.0254518	0.0401185	0.0419811	0.0474843	0.10762	0.147419	0.139376	0.112659	0.0985711	0.126092	0.15708	0.158812	0.131732	0.0759658	0.11081	0.186557	0.147883	0.0784963	-0.0510971	-0.0805892	0.0126986	0.0722489	0.0894326
Paramacrobiotus	head	turn	out	c(t=4315)	0.0476057	0.0212847	-0.0115768	-0.00133129	-2.65e-05	0.0100772	0.0299527	0.0336549	0.0147584	-0.00182347	-0.0139711	-0.0318816	-0.0366333	-0.0452699	-0.019526	0.0398616	0.0902318	0.0892223	0.0376203	0.00453457	0.0409481	0.106365	0.14414	0.129346	0.147918	0.2432	0.254553	0.304549	0.141539	-0.106776
Paramacrobiotus	head	turn	out	c(t=4316)	-0.278883	-0.287964	-0.280302	-0.23085	-0.163895	-0.0776704	-0.040834	-0.0528493	-0.0871691	-0.111129	-0.0956593	-0.0492088	0.00353942	0.0372114	0.0419238	0.0519479	0.0875053	0.120507	0.127619	0.110152	0.100452	0.0960436	0.089561	0.0684391	0.0630545	0.0720363	0.0964088	0.19208	0.249023	0.222896	0.12188	-0.00870632	-0.0501641	0.00294122	0.0756	0.0594104	-0.0316765	-0.111109	-0.0649412	0.0148684	0.163847	0.258612
Paramacrobiotus	head	turn	out	c(t=4317)	0.0164326	0.0589381	0.0667957	0.0170289	-0.00987195	0.0123289	0.0704155	0.1109	0.0275977	-0.0682505	-0.0768244	-0.0456744	0.0468096	-0.0178993	-0.141353	-0.181511	-0.155715	-0.0065868	0.083301	0.0909222	0.0941876	0.126155	0.152784	0.1771	0.209952	0.213643	0.241674	0.183958	0.0559452
Paramacrobiotus	head	turn	out	c(t=4318)	-0.107874	-0.0721649	-0.0434856	-0.0785533	-0.152598	-0.227263	-0.21429	-0.0921662	0.0478503	0.137803	0.155825	0.141356	0.124575	0.0928867	0.080245	0.0758757	0.0366285	0.0034778	-0.0274319	-0.0467081	-0.0740676	-0.102963	-0.0792094	0.0136573	0.139808	0.182716	0.135845	0.113735	0.1309	0.171514	0.210256	0.153559	0.113891
Paramacrobiotus	head	turn	out	c(t=4319)	-0.105473	-0.0312813	0.0562479	0.0793803	0.0289631	-0.0650541	-0.208441	-0.275073	-0.267394	-0.213792	-0.168056	-0.148107	-0.103081	-0.0327574	0.0247199	0.0830734	0.118915	0.144156	0.148453	0.144536	0.142499	0.140843	0.139462	0.121743	0.108821	0.109268	0.0936773	0.099719	0.107955	0.0804718	0.0571583	-0.00736317	-0.0394682	-0.0383914	-0.00481189	0.0441654
Paramacrobiotus	head	turn	out	c(t=4320)	-0.211691	-0.227202	-0.22232	-0.149927	-0.0598536	-0.00193541	-0.0290154	-0.0840822	-0.0983428	-0.0653393	-0.0312106	-0.01458	-0.0339678	-0.0592272	-0.0540373	-0.0470813	-0.00729159	0.041527	0.0560611	0.0587461	0.077368	0.126712	0.170883	0.192983	0.133646	0.0545137	0.0315772	0.0861863	0.12061	0.125424	0.112955	0.0932756	0.118097	0.0571301	0.0126078	0.0370631	0.0689789	0.14287	0.128301	0.11159	0.0482032	-0.0749749	-0.141129	-0.240329	-0.257958
Paramacrobiotus	head	turn	out	c(t=4321)	-0.346086	-0.419609	-0.416481	-0.325093	-0.22457	-0.128083	-0.0310357	-0.0921059	-0.210767	-0.253852	-0.294218	-0.184966	-0.0429568	0.0135045	0.0539924	0.0645324	0.0515087	0.0494312	0.0465271	0.0184904	0.00278565	0.0465011	0.107212	0.146215	0.094031	0.0409232	0.0553912	0.118989	0.186598	0.198102	0.210324	0.25926
Paramacrobiotus	head	turn	out	c(t=4322)	-0.293345	-0.190154	-0.0136547	0.104382	0.143948	0.0992855	-0.0673795	-0.121606	-0.05184	-0.00984565	-0.0411487	-0.281553	-0.574081	-0.656509	-0.522287	-0.241698	-0.0454865	0.0524114	0.0954565	0.126885	0.148723	0.135122	0.111201	0.0813359	0.0581911	0.0368359	0.0162489	0.0139018	0.0461347	0.092047	0.108141	0.117127	0.129819	0.143416	0.198159	0.209334	0.17964	0.155271	0.048674	-0.0460184	-0.124906	-0.105402	-0.0482756	0.0119338	0.0926333
Paramacrobiotus	head	turn	out	c(t=4323)	-0.118446	-0.112847	-0.108521	-0.0834412	-0.0930896	-0.102077	-0.134633	-0.138847	-0.145332	-0.186625	-0.181396	-0.10696	0.0136025	0.100639	0.0424054	-0.0713701	-0.183944	-0.159507	-0.0784385	0.0173192	0.0577954	0.0605951	0.0633727	0.0935642	0.122978	0.170781	0.219259	0.214594	0.175757	0.0954795	0.0616067	0.0807378	0.0684989	0.0529238	0.0136439	-0.0222149	-0.0236709	-0.0731386
Paramacrobiotus	head	stra	in	c(t=308)	-0.0459802	0.0138758	0.0461189	0.0403911	0.0534401	0.083098	0.109544	0.16399	0.20373	0.20356	0.198052	0.164082	0.120141	0.0796445	0.0243218	0.0431096	0.083406	0.015569	-0.0552407	-0.121622	-0.111937	-0.0126944	0.0125112	-0.00212043	-0.0021643	0.0142029	0.00642504	0.0192183	0.037986	-0.00530492	0.00641182	0.0347173	0.0963586	0.134901	0.0229273	-0.0929829	-0.0970437	0.0149402	0.142482	0.18412	0.125857	-0.0156993	-0.121026	-0.121154	-0.0357703
Paramacrobiotus	head	stra	in	c(t=309)	0.0292613	0.0637755	0.0936641	0.078908	0.0593987	0.0352009	0.0144992	0.00364619	-0.0128849	-0.0149748	0.0195937	0.0610358	0.115001	0.163527	0.126836	0.0917324	0.012674	-0.0295805	-0.0160877	-0.00750187	0.0561069	0.108656	0.10284	0.094279	0.040059	0.0315063	0.0457996	0.00670527	0.00630174	0.00286225	0.0256562	0.00376487	-0.0514064	-0.00273157	0.0410046	0.0333713	-0.0289198	-0.0566776	-0.00832424	0.0732782	0.0880896	0.067073	0.0539025	0.0267651	-0.00667291
Paramacrobiotus	head	stra	in	c(t=310)	0.130903	-0.0527061	-0.0927823	0.0368132	0.182462	0.274781	0.332791	0.241677	0.130964	0.0700878	0.0340215	0.0591045	0.0704852	-0.000978657	-0.0693125	-0.0912799	-0.0116103	0.0729077	0.0556323	0.0217201	0.0191183	0.0286219	0.0221373	0.0191198	0.0528962	0.0717091	0.057971	0.0218859	0.00945396	0.0196638	0.0221141	0.0577841	0.0450584	0.0249186	-0.0162959	-0.0391811	0.00952552	0.0362536	0.0463758	0.0520278	0.0392452	0.03206	0.0293712	-0.0231927	-0.157181
Paramacrobiotus	head	stra	in	c(t=311)	0.0174504	-0.000562891	0.00812296	0.043683	0.0898754	0.13639	0.160797	0.190063	0.205721	0.245093	0.256325	0.220102	0.183343	0.119292	0.0961147	0.0597143	0.00248775	-0.0473754	-0.0628332	-0.00561613	0.0503058	0.0508248	0.0160954	-0.0546404	-0.0734029	-0.0235136	0.049686	0.0791701	0.0501431	0.00727204	-0.00423711	0.0300574	0.0374863	0.0192514	-0.00167482	0.00596599	0.0282383	0.0417977	0.0226868	0.000823234	0.0177806	0.0542426	0.0835414	0.0588969	0.0305439
Paramacrobiotus	head	stra	in	c(t=312)	0.00794278	0.072875	0.0432288	0.0363318	0.0754684	0.0698368	0.0821674	0.0628593	0.060836	0.0911188	0.101734	0.112013	0.124144	0.0938457	0.0958963	0.1316	0.145126	0.0844051	0.0424486	0.0303309	0.0366618	0.0891634	0.0575168	-0.0204743	-0.0365103	0.0124257	0.0580919	0.0705074	0.0111767	-0.044688	-0.0154669	0.0210885	0.0289481	-0.0188791	-0.047076	-0.0133447	0.0420153	0.0643512	0.0446566	0.016401	0.00860615	0.0104781	0.0121598	0.00494108	8.55e-05
Paramacrobiotus	head	stra	in	c(t=313)	0.104857	0.0704152	0.111823	0.228823	0.279451	0.287702	0.237833	0.111606	0.083381	0.0912792	0.093486	0.0582113	0.00776811	0.0146617	0.0594542	0.128883	0.136112	0.0784869	0.0553644	0.0488327	0.0438445	0.0522349	0.0425778	0.0267434	0.0217677	0.0270216	0.0289958	0.0427152	0.0475519	0.0352676	0.0283771	-0.00964052	-0.0254314	-0.00759915	-0.00110098	-0.0118766	0.0256534	0.059716	0.0243618	0.0179716	0.00413411	-0.0392081	-0.0748943	-0.0553129	0.0283882
Paramacrobiotus	head	stra	in	c(t=314)	-0.00383263	0.00412795	0.00886746	0.0226459	0.0416446	0.0632823	0.074139	0.084046	0.077956	0.0787986	0.111151	0.171114	0.170585	0.0641972	0.0418605	0.0663142	0.119714	0.190499	0.140756	0.078285	0.0724871	0.0948911	0.0898363	0.0512276	0.0419186	0.0118807	-0.00249968	-0.0248158	-0.0198901	0.0247137	0.0481253	0.0487747	0.0272757	0.00965406	0.0234234	0.0389501	0.0381743	0.0251185	-0.012556	-0.0375107	0.00446733	0.0455357	0.054009	0.0421	-0.0150049
Paramacrobiotus	head	stra	in	c(t=315)	0.0142049	-0.0423174	-0.0339732	-0.00603202	0.0222282	0.0764548	0.0929105	0.112654	0.126982	0.159179	0.145533	0.136331	0.107324	0.0891055	0.0721091	0.0231951	0.037199	0.0527854	0.0947566	0.0847802	0.0404786	0.0420555	0.0572931	0.0670745	0.0246648	-0.00694676	-0.00794774	0.00824072	0.0322347	0.0471087	0.02789	-0.0112497	-0.0164653	0.013359	0.0567012	0.0399815	-0.0058644	-0.0203294	-0.0375583	-0.0539308	-0.0221521	0.0253426	0.0743828	0.0723436	0.0103827
Paramacrobiotus	head	stra	in	c(t=316)	0.0824614	0.0594363	0.049887	0.031124	0.0577939	0.104209	0.0983723	0.100111	0.0708135	0.088602	0.155443	0.160735	0.125656	0.0724262	0.0622882	0.0728618	0.0987642	0.125743	0.0630433	0.00739314	-0.0577519	-0.111233	-0.047866	0.00528901	0.0417494	0.0650161	0.0532523	0.0342794	-0.0108896	-0.0209773	0.012108	0.0332452	0.0257854	0.0664601	0.121417	0.0434505	-0.0690897	-0.120415	-0.0585723	0.05503	0.0462761	0.00855816	0.0141257	0.0110978	0.0221389
Paramacrobiotus	head	stra	in	c(t=317)	0.0798184	0.0769072	0.0820057	0.0874738	0.098703	0.0790106	0.0422892	-0.00170421	-0.00359506	0.055517	0.0807511	0.0690652	0.135361	0.159143	0.162706	0.155991	0.0587223	0.0235354	0.0507193	0.0551435	0.117498	0.116853	0.047784	0.0222628	-0.00888012	0.0302227	0.0602555	0.0391457	0.0332258	0.0208257	0.00522519	-0.00335206	0.0123314	0.0211445	0.0362574	0.028224	0.00777758	0.0292799	0.0431896	0.0143674	-0.0755655	-0.168083	-0.104259	0.0197515	0.0476985
Paramacrobiotus	head	stra	in	c(t=318)	-0.819856	-0.480016	-0.168034	-0.0900195	-0.0945028	-0.013424	-0.0230192	-0.039387	-0.0799405	-0.0126564	0.0588306	0.0934019	0.114884	0.10962	0.113091	0.121435	0.108033	0.0809824	0.0983785	0.10463	0.0941844	0.0954426	0.0827818	0.0623489	0.0385785	0.0238224	0.0379387	0.067426	0.0819746	0.0725702	0.0227516	-0.0148599	-0.00825675	0.0146471	0.031859	0.0429405	0.0282396	0.00540906	-0.00225959	0.017977	0.0755966	0.0556118	0.0192719	-0.0640899	-0.201432
Paramacrobiotus	head	stra	in	c(t=319)	-0.0275429	0.0216608	-0.0132076	-0.0495242	-0.0585525	-0.199456	-0.286878	-0.321905	-0.340309	-0.213974	-0.0974346	-0.0436517	0.0158921	0.12021	0.149476	0.147843	0.143145	0.143606	0.215353	0.236337	0.190454	0.145028	0.0963917	0.0450866	-0.0226338	-0.043083	-0.00132537	0.0640555	0.103002	0.0981647	0.0717232	0.0552517	0.0404433	0.0102072	-0.0269473	-0.0407818	-0.0136646	0.042146	0.0577436	0.05893	0.0212374	0.0426366	0.14457
Paramacrobiotus	head	stra	in	c(t=320)	-0.462583	-0.472164	-0.384538	-0.323652	-0.21581	-0.184879	-0.0847674	0.0143411	0.0635343	0.0925364	0.125325	0.136417	0.136864	0.132197	0.0197968	-0.0516325	-0.0288515	0.0584918	0.0978453	0.0769894	0.0745808	0.0720716	0.0576368	0.114398	0.0980488	0.044967	0.0295987	0.0249008	0.0362918	0.0378947	0.0413145	0.0438697	0.0501091	0.0412739	0.0434323	0.0526291	0.0420533	0.0394073	0.0514821	0.0620094	0.0497036	0.0169018	-0.0253376	-0.0230859	0.0500809
Paramacrobiotus	head	stra	in	c(t=321)	-0.0904049	0.108381	0.134604	0.0943614	-0.0217731	-0.0842151	-0.126365	-0.186907	-0.225243	-0.24724	-0.188389	-0.0440111	0.0677134	0.141268	0.188749	0.189803	0.174175	0.119197	0.0821919	0.0846981	0.0828091	0.0401444	0.0109293	0.0232902	0.072025	0.078474	0.0626324	0.0350656	0.0340908	0.0642387	0.0519469	0.0408129	0.0259195	0.0416701	0.0652496	0.0611646	0.0258088	0.00527461	0.0230958	0.0471834	0.124092
Paramacrobiotus	head	stra	in	c(t=322)	0.110056	-0.0118901	-0.0865437	-0.0748482	-0.082429	-0.0682574	-0.0435026	-0.036711	-0.0256732	-0.0393189	-0.105602	-0.144864	-0.155443	-0.140726	-0.113668	-0.0722261	0.0104719	0.0918927	0.126001	0.120489	0.106564	0.131197	0.166153	0.155745	0.11298	0.066962	0.0304262	0.0421964	0.0699112	0.0781268	0.0536797	0.0246257	0.0244451	0.0464813	0.0333018	-0.0323024	-0.0460058	0.0236907	0.126449	0.114328	0.00309855	-0.0776989	-0.0830066	0.00416003	0.0452644
Paramacrobiotus	head	stra	in	c(t=323)	-0.0818115	-0.0950363	-0.120209	-0.0983802	-0.0786348	-0.108021	-0.0922947	-0.0170159	0.0548919	0.106695	0.0508388	-0.017584	-0.0182384	0.00892595	-0.00505652	-0.0414496	-0.0700456	-0.0566219	0.00278591	0.0285096	0.0297927	0.00729632	0.0046726	0.0442309	0.0951338	0.0887452	0.066232	0.124328	0.108214	0.104414	0.0758421	-0.002713	0.0369871	0.0768287	0.0692604	0.063083	0.0565755	0.0522423	0.0415308	0.0330934	0.0498705	0.0345482	0.0178704	-0.0193108	-0.0523344
Paramacrobiotus	head	stra	in	c(t=324)	-0.129866	-0.0388151	-0.0302929	-0.0318457	-0.018405	-0.0423612	-0.0759012	-0.176591	-0.211096	-0.149763	-0.0646963	0.00261566	0.00247918	-0.00970959	0.0182593	0.0549397	0.0906239	0.103915	0.0601532	0.0353898	0.0383696	0.12475	0.193179	0.164516	0.0855866	-0.0398244	-0.0947905	-0.0291961	0.0307892	0.0628729	0.0591768	0.055676	0.0859721	0.0645387	-0.000605324	-0.0445448	-0.0614412	-0.0140762	0.0456817
Paramacrobiotus	head	stra	in	c(t=325)	-0.0635895	0.00013221	0.0019577	0.0161655	-0.0008268	-0.00800996	-0.0416137	-0.0956705	-0.133775	-0.144128	-0.114489	-0.0872778	-0.0849184	-0.0905806	-0.0694977	-0.0265886	-0.0107761	0.0166458	0.0613095	0.109859	0.122142	0.0809055	0.0402066	0.0245289	0.0183591	0.0416487	0.0785336	0.105107	0.0844961	0.0186656	-0.00542568	0.0144217	0.0627161	0.0923092	0.0852349	0.0688679	0.0303074	0.00941755	0.0275088	0.0384458	0.0485523	0.00780124	-0.0203633	0.0035096	0.0252763
Paramacrobiotus	head	stra	in	c(t=326)	0.0310982	0.0845154	0.101685	0.0774339	0.0780552	0.0735731	0.0847503	0.102035	0.0934002	0.0790683	0.0665477	0.071249	0.0630034	0.0312634	-0.0265516	-0.0596436	-0.0784572	-0.103213	-0.108727	-0.106071	-0.0766476	-0.0466748	-0.0205753	0.00666716	0.0381154	0.0691758	0.0985138	0.110941	0.0973012	0.0707338	0.0485977	0.0402087	0.0624658	0.0701692	0.0699777	0.0621531	0.0275996	0.0260535	0.0333427	0.0455482	0.0861089	0.089661
Paramacrobiotus	head	stra	in	c(t=327)	-0.115565	-0.0400976	-0.0696108	-0.105256	-0.108182	-0.0951973	-0.0582705	-0.0343571	-0.0346337	-0.0610876	-0.0534909	-0.0150217	0.0446029	0.0718196	0.0705286	0.0850296	0.103577	0.126573	0.1002	0.041914	-0.00624067	-0.0339696	-0.0180369	0.00145428	0.0108646	-0.00158368	-0.00893821	0.00829106	0.0214668	0.0508418	0.064777	0.0534235	0.0414458	0.0155948	0.00107723	0.00342466	0.0125762	0.0371368	0.0487191	0.0448824	0.0352471	0.000149251	-0.0247845	-0.0582803	-0.0870207
Paramacrobiotus	head	turn	in	c(t=3691)	0.0401978	0.104495	0.104325	0.068506	0.0373301	-0.0248732	-0.0459413	-0.042807	-0.035701	-0.0236395	-0.0316602	-0.0078424	0.0338469	0.00846733	-0.0271353	-0.0132295	0.015034	0.0409033	0.0290266	0.0284939	0.0485047	-0.00901622	-0.0432069	-0.00980544	0.0314246	0.0655636	0.027995	0.0147301	0.0567661	0.0753594	0.061918	0.0227569	-0.00498236	0.0440804	0.11853	0.125244	0.0570586	-0.0863315	-0.174442	-0.125377	-0.0827118	-0.00934369	0.0811843	0.0661208	0.0872177
Paramacrobiotus	head	turn	in	c(t=3692)	-0.0530365	-0.018604	0.0410687	0.0852231	0.104807	0.0856247	0.0354078	-0.00460256	-0.0227406	0.00636372	0.0524309	0.0648348	0.0542817	0.00254322	-0.02655	-0.023996	-0.0424536	-0.0477663	-0.0103638	0.0422459	0.0684362	0.0521059	0.00529823	-0.0210438	-0.0157143	0.00195756	0.0180961	0.029145	0.0084029	-0.00605392	0.0342459	0.062775	0.0635526	0.043278	0.0260069	0.0231135	0.0115611	0.0145014	0.0298771	0.0442587	0.0290367	0.00914383	-0.00183314	0.00569887	0.0276917
Paramacrobiotus	head	turn	in	c(t=3693)	0.061974	0.0410622	0.0345569	0.0281459	0.0441315	0.0279465	-0.0127806	-0.0625882	-0.111318	-0.0674837	0.0124459	0.0567899	0.0595418	0.0151541	0.0271959	0.0881964	0.0860446	0.0402609	-0.00482862	0.00951543	0.0523294	0.0311172	-0.0351919	-0.0338193	-0.00393754	-0.011144	-0.020123	-0.0126568	0.054964	0.117566	0.11699	0.105315	-0.00264669	-0.120635	-0.0850698	0.00105579	0.0757104	-0.00340726	-0.0730711	0.0240063	0.108293	0.13644	0.0740784	-0.0155575	-0.0810532
Paramacrobiotus	head	turn	in	c(t=3694)	0.0722538	0.0302865	0.0398066	0.0355394	0.0385282	0.068097	0.0730287	0.0276431	-0.0397177	-0.0559644	-0.027057	-0.00697152	-0.00703943	-0.0250027	-0.0230134	0.0164819	0.0196087	0.0282178	0.0283219	0.00899363	0.0287977	0.0133849	-0.016838	-0.0212765	0.0113667	0.0796936	0.0859706	0.00915363	-0.0355531	-0.00139973	0.0758674	0.141661	0.0693201	-0.0683251	-0.107798	-0.0705783	0.0174496	0.0724265	0.0632935	0.0704467	0.0873794	0.00977556	-0.0775154	-0.0776152	0.0238348
Paramacrobiotus	head	turn	in	c(t=3695)	0.00894285	0.0437456	0.0667539	0.056212	0.0401805	0.0371789	0.0776626	0.120899	0.137594	0.106596	0.0631465	0.029364	-0.0265858	-0.0408353	-0.0011067	0.0189354	0.0150516	-0.0308157	-0.0616377	-0.0283635	0.0156692	0.0369072	0.0209929	-0.00079148	-0.00945517	-0.0161156	-0.0260873	-0.0107403	0.0286689	0.0558117	0.0573532	0.0448701	0.0270773	0.0219625	0.0246603	0.0470614	0.0521357	-0.000665286	-0.0278672	0.0249617	0.0638498	0.0488824	-0.00836836	-0.0334895	0.0552214
Paramacrobiotus	head	turn	in	c(t=3696)	0.123791	0.19387	0.175187	0.124144	0.0848589	0.0293498	0.013884	0.00912761	0.00614824	-0.00954059	-0.0650397	-0.096593	-0.011244	0.0652431	0.089489	0.0567821	-0.034399	-0.0312839	-0.00975137	0.00697873	0.0177874	-0.00877945	0.0172905	0.0555919	0.0547716	0.0428769	0.00399774	-0.029975	-0.061313	-0.0360648	0.0359162	0.0765875	0.0552532	0.0331672	0.0290134	-0.0123042	-0.0234858	0.0187316	0.0665182	0.07049	-0.00755311	-0.0648521	-0.00566358	0.0471392	0.100048
Paramacrobiotus	head	turn	in	c(t=3697)	-0.00747609	0.0571283	0.0960756	0.0943813	0.104828	0.127815	0.135273	0.149758	0.146179	0.106811	0.0486274	-0.014831	-0.0212974	0.0161363	0.0530395	0.064862	-0.0128637	-0.0761864	-0.0517295	-0.0237035	0.0357429	0.0206536	-0.0113755	-0.00370204	-0.0302072	-0.0507213	-0.0345631	0.0193916	0.0681482	0.0297747	-0.0306368	-0.0485129	0.00714538	0.0899112	0.0865909	0.044717	0.0169866	0.00383385	0.045505	0.0747514	0.0627502	0.0290104	-0.0591758	-0.0304511	0.0372453
Paramacrobiotus	head	turn	in	c(t=3698)	-0.0476714	0.0390397	0.0563628	0.0359137	0.0264195	0.0221691	0.0174633	0.0217495	0.0423047	0.0728009	0.108254	0.118155	0.0865113	0.0497445	0.0569666	0.0650308	0.0819349	0.0809862	0.0313804	-0.00082879	-0.010786	-0.0234609	-0.0188758	-0.0075668	0.0074193	5.41e-05	-0.0485299	-0.0507967	-0.0185715	0.0359501	0.0820775	0.035012	-0.0428688	-0.113051	-0.111265	0.00222329	0.0772817	0.112236	0.104843	0.104867	0.0973129	0.0253482
Paramacrobiotus	head	turn	in	c(t=3699)	0.117076	0.120142	0.156901	0.139842	0.115357	0.106213	0.0844589	0.0820526	0.0537366	0.0144357	-0.00655206	-0.0140969	0.0345695	0.109825	0.0868077	0.0148368	-0.0368449	-0.0356209	0.0343381	0.0529268	0.0217549	-0.000917066	0.00770292	0.0325327	0.0218579	-0.0112854	-0.00150139	0.01176	0.0171209	0.0356882	0.0501002	0.0597708	0.0380253	-0.073862	-0.109006	-0.0435381	-0.0171372	0.0137336	0.0265201	0.0538278	0.11014	0.0910366	0.0441518	0.00830484	0.00270979
Paramacrobiotus	head	turn	in	c(t=3700)	-0.103097	-0.0476092	-0.0481397	-0.0354308	0.0142241	0.0927936	0.129897	0.125955	0.0984097	0.0722587	0.0488245	0.0478889	0.0571003	0.0807157	0.0809882	0.00117076	-0.0188467	-0.00339306	0.0350211	0.0865407	0.0561669	-0.0119294	-0.034434	-0.013398	0.0217662	0.0241952	-0.00288345	-0.0165867	-0.00996334	0.0174267	0.0469034	0.0191482	-0.0524893	-0.0643786	-0.00923527	0.0717343	0.026728	-0.0312887	0.0154417	0.0513962	0.132635	0.0207667	-0.161951
Paramacrobiotus	head	turn	in	c(t=3701)	0.0469068	-0.0237322	-0.0571844	-0.0497617	-0.0455865	-0.0115832	0.0297658	0.0498329	0.0491021	0.0188761	0.00775879	0.0544188	0.102606	0.113406	0.0698738	0.0258832	0.01355	0.0335616	0.0378762	0.0387529	0.0423045	0.0380447	0.0385865	0.029716	0.00515467	-0.0150899	-0.00548666	0.0121719	0.0180572	0.0226726	-0.0122198	-0.0176061	-0.00594795	-5.45e-05	0.0216681	-0.00775364	-0.0179406	-0.00257859	0.0247756	0.056764	0.0714743	0.0591257	0.0240717	-0.0424564	-0.068606
Paramacrobiotus	head	turn	in	c(t=3702)	0.0201194	-0.163529	-0.174815	-0.142312	-0.0850627	-0.0470338	-0.0083006	0.0115554	0.0385232	-0.000729604	-0.0205161	0.0331747	0.115289	0.141847	0.0749247	0.00448869	0.0193484	0.0502186	0.0409365	0.032622	0.0512748	0.0628391	0.0371564	-0.00202376	-0.0179626	0.00822044	0.0192687	0.0188	0.00412803	-0.0277973	-0.00391325	0.0192356	0.0313154	0.0294781	-0.0167743	-0.00967096	0.0172462	0.0481167	0.0914731	0.0584153	-0.0292742	-0.0533611	-0.0839279	-0.0165113	0.13052
Paramacrobiotus	head	turn	in	c(t=3703)	0.249577	0.104556	-0.00594059	-0.0388505	-0.0820402	-0.0849173	-0.0392501	-0.0153833	-3.1e-05	0.00467516	0.0169346	0.0611142	0.0801224	0.0702129	0.0375957	0.0119897	0.0419661	0.07884	0.0863082	0.0611389	0.0076414	0.0116445	0.0329157	0.00960327	-0.0257904	-0.0397117	0.0023371	0.0553877	0.0455522	0.0313981	0.0294537	0.016826	0.00417946	-0.00585642	0.048683	0.135779	0.0717524	0.0701433	-0.13439	-0.38414
Paramacrobiotus	head	turn	in	c(t=3704)	-0.427724	-0.278343	-0.155917	-0.0955041	-0.0168484	0.00314089	-0.011281	-0.00817606	0.00727663	0.0365128	0.0215037	0.00990972	0.0149763	-0.0104769	0.0113301	0.0260748	0.0460052	0.094516	0.0635207	0.00311579	-0.00152646	0.0197758	0.0339302	0.0384701	0.0431908	0.0590175	0.037104	-0.00731402	-0.0272664	-0.0255868	0.0241457	0.0723183	0.0773798	0.072367	0.0170995	-0.00880776	-0.0144523	-0.0245974	0.000459526	0.0291753	0.021289	-0.0392349	-0.106616	-0.271669
Paramacrobiotus	head	turn	in	c(t=3705)	-0.613169	-0.516553	-0.366983	-0.243704	-0.123716	-0.0411049	-0.0411563	-0.0521146	-0.0193938	0.0134261	0.0455774	0.0726472	0.0619361	0.0543149	0.0179139	-0.0044487	0.0376127	0.0640969	0.0647451	0.0260311	-0.000381198	0.0098522	0.0264643	0.035299	0.0428677	0.0431995	0.0399117	0.041219	0.00142658	-0.0151671	-0.00519762	0.0194525	0.0456441	0.0304986	0.0129281	0.00776302	-5.86e-05	0.0101533	0.0462544	0.0542351	0.0510508	0.0193962	-0.0227606
Paramacrobiotus	head	turn	in	c(t=3706)	-0.423032	-0.414416	-0.369774	-0.355139	-0.272685	-0.158991	-0.0716637	-0.0140614	-0.0285632	-0.0458767	-0.0334545	-0.0140789	0.0112416	0.0649478	0.100479	0.0923061	0.061485	0.0271229	0.0303159	0.0355827	0.0213165	0.0360121	0.0704738	0.0682423	0.0395848	-0.00668916	-0.0188905	0.00356163	0.0340227	0.0480082	0.0524854	0.0474967	0.017689	0.00874218	0.0448704	0.056277	-0.00170952	-0.119411	-0.164373	-0.0440534	0.0780087	0.168039	0.148202	0.0171314	-0.0327394
Paramacrobiotus	head	turn	in	c(t=3707)	-0.179086	-0.114408	-0.120102	-0.103365	-0.0762113	-0.0294699	0.0219452	0.0408128	0.0226308	-0.0263498	-0.039461	0.00839463	0.0497444	0.0320107	-0.00356837	-0.0118602	0.0212987	0.0535732	0.0442344	0.0413939	0.0620173	0.0686642	0.0529693	-0.000711326	-0.0566158	-0.0254206	0.0402948	0.0885111	0.0831119	0.0407337	0.0203891	0.0290006	0.0178438	-0.0017459	0.00347192	0.00934891	0.0139719	0.00852216	0.0080115	0.0382029	0.0452229	0.0324312	0.00472537	-0.00781311	0.000619287
Paramacrobiotus	head	stra	in	c(t=1434)	0.0102901	-0.0469202	-0.0769086	-0.0386394	-0.0259643	-0.000806189	-0.0310833	-0.0803912	-0.09698	-0.0935084	-0.061718	-0.0526252	-0.0587752	-0.0564458	-0.0520092	-0.0117719	0.054252	0.0921867	0.0547	-0.00735577	-0.0206317	0.0277879	0.0776747	0.0578124	0.00265118	-0.0195094	-0.0328584	-0.0565784	-0.0622377	-0.0474622	-0.00770081	0.011455	-0.0206449	-0.048831	-0.0416989	-0.0283497	-0.0149041	-0.019322	-0.0056148	0.0228617	0.00315861	-0.0196262	-0.0279785	-0.0346192	0.00749711
Paramacrobiotus	head	stra	in	c(t=1435)	0.191183	0.196167	0.15893	0.103531	0.0801429	0.042035	0.037969	0.0225335	0.00300264	-0.0107222	-0.0427745	-0.0760428	-0.0791133	-0.072209	-0.0844971	-0.122648	-0.122825	-0.0816171	-0.0250146	0.0015203	0.00894313	0.0117672	0.00988458	0.0053491	-0.00676459	0.00655451	0.0225147	0.0218583	0.0162186	0.00211408	-0.0202634	0.0291736	0.0501112	0.0465104	0.0279732	-0.0461045	-0.044208	-0.0258139	-0.0242951	-0.0361935	-0.0417799	-0.0183212	-0.0247033	-0.0206888	-0.0377843
Paramacrobiotus	head	stra	in	c(t=1436)	0.0494165	0.078696	0.112353	0.117622	0.143397	0.152117	0.13244	0.123659	0.105815	0.0855458	0.0603044	0.0163416	-0.045445	-0.128113	-0.129256	-0.0631311	-0.00220205	0.0431496	0.0169434	-0.00392502	0.0526154	0.0447498	-0.0485799	-0.100088	-0.140609	-0.103162	-0.0235823	-0.0114992	-0.00824428	-0.014096	-0.0181491	-0.0153839	0.0101781	0.0346577	0.0195194	-0.00885864	-0.0233281	-0.00947923	0.025933	-0.00280524	-0.0637502	-0.0663516	-0.0481115	0.0315508	0.0911281
Paramacrobiotus	head	stra	in	c(t=1437)	0.0357994	0.0112276	0.00966917	0.0285069	0.0430381	0.0399059	0.0250434	0.0142283	0.0256939	0.0519249	0.0697992	0.0774619	0.0907952	0.0909083	0.0891507	0.0640588	0.0295004	-0.000582422	-0.0178628	-0.0203108	-0.0443955	-0.0503039	-0.0465787	-0.0225544	-0.0111435	-0.0363977	-0.0625304	-0.0813433	-0.048036	-0.0178864	-0.00407861	-0.00639883	-0.0346017	-0.0459182	-0.0224396	0.012109	0.0348443	-0.0470477	-0.120453	-0.218536	-0.205102	-0.0113567
Paramacrobiotus	head	stra	in	c(t=1438)	0.0606345	0.0316133	0.0196327	0.0208473	0.0132073	0.0214701	0.0351079	0.0343798	0.0326435	0.0316981	0.0452846	0.0462665	0.0141788	-0.0308203	-0.0465041	-0.0190728	0.0253138	0.056531	0.0559591	0.033763	0.0143443	0.00712806	0.00385525	0.000396186	-0.0183956	-0.0347848	-0.0522669	-0.0542434	-0.022725	0.00803447	0.0163304	-0.00591539	-0.0540823	-0.0745144	-0.054711	-0.0152719	0.0102068	-0.0179276	-0.042097	7.18e-05	0.0409595	0.122912	0.142519
Paramacrobiotus	head	stra	in	c(t=1439)	0.0872846	0.0589247	0.054116	0.0732177	0.100139	0.125416	0.147812	0.139505	0.100046	0.00105754	-0.089452	-0.0923894	-0.0426714	0.0873444	0.142971	0.0712712	0.0179503	-0.0385841	-0.045165	-0.0203241	-0.0335899	-0.039341	-0.0383472	-0.0247064	-0.0136632	-0.0163787	-0.0212029	-0.0216574	-0.00271356	0.0158264	0.00923981	0.00347991	0.00744278	0.013855	-0.0113827	-0.0435974	-0.0576067	-0.0525987	-0.0164285	0.00131324	0.0155041	0.0013627	-0.0543428	-0.0341507	-0.00916364
Paramacrobiotus	head	stra	in	c(t=1440)	0.0958076	-0.0192924	-0.0374697	-0.0076602	-0.00245265	0.0182486	0.0168542	0.0163782	0.0156183	0.0105454	0.00797204	0.0145333	0.0423113	0.0832677	0.0950271	0.0673891	0.0276783	0.00738727	0.0240596	0.0465186	0.043315	0.0311055	0.0025544	-0.0288745	-0.0387176	-0.0452668	-0.0237426	-0.0340008	-0.0496495	-0.0242683	-0.0254646	-0.0188278	-0.0136848	-0.0274026	-0.0241743	-0.0158596	-0.02841	-0.00438987	0.00250699	0.000201173	0.00862502	0.00222535	-0.0052381	-0.0251081	-0.0434322
Paramacrobiotus	head	stra	in	c(t=1441)	-0.114605	-0.124971	-0.0911091	-0.0673862	-0.0642623	-0.0413768	-0.0237612	-0.01037	0.0190536	0.040364	0.0508046	0.0491798	0.0476833	0.042506	0.0515169	0.0642092	0.072395	0.0582014	0.000988245	-0.059442	-0.0461806	-0.00600721	0.0442887	0.0470644	0.00396118	-0.016594	-0.0284625	-0.0293852	-0.025609	-0.00373866	0.0202713	0.0267481	0.00699977	-0.0236893	-0.0246922	-0.0110459	0.0037648	0.00316515	-0.0141134	-0.0311421	-0.0427632	-0.0288315	-0.0126935	-0.0116645	-0.015984
Paramacrobiotus	head	stra	in	c(t=1442)	-0.295327	-0.37189	-0.370207	-0.334327	-0.296896	-0.214342	-0.14471	-0.0976607	-0.0805213	-0.0875371	-0.0735699	-0.0481733	-0.00267211	0.0345168	0.0492811	0.0422956	0.0254512	0.037988	0.0753383	0.0854237	0.0576149	0.0404632	0.0338163	0.0437338	0.0334707	0.00458284	-0.00282275	-0.00685462	-0.00853412	1.75e-05	0.0027882	-0.004641	-0.0145247	-0.0332403	-0.0333055	-0.00921939	0.00570267	0.00605084	-0.0187471	-0.0392352	-0.0296396	-0.0026612	-0.000624125	-0.0137697	-0.0214861
Paramacrobiotus	head	stra	in	c(t=1443)	0.263992	0.29314	0.161528	-0.0227692	-0.146592	-0.263222	-0.289393	-0.231357	-0.125592	-0.0255855	-0.00949254	-0.10829	-0.182421	-0.214427	-0.119246	-0.0432637	-0.0136696	-0.00383904	-0.0220762	-0.0129366	0.0193109	0.0468752	0.0464945	0.0365345	0.0426217	0.0621136	0.0520271	0.0443163	0.0439489	0.0338537	0.014857	0.000619283	0.00817996	0.0192968	0.0115263	-0.00792729	-0.0178322	0.00822288	0.00382888	-0.0234625	-0.0356612	-0.0130456	0.00372836	0.00445529	-0.00306802
Paramacrobiotus	head	stra	in	c(t=1444)	0.0234814	0.0369992	0.0279701	-0.013155	-0.048997	-0.0590005	-0.0284914	-0.0162497	-0.0508776	-0.0855275	-0.0739858	-0.021623	-0.00811295	-0.0263746	-0.0540685	-0.0508365	-0.0372869	-0.0279826	-0.00328551	0.0128279	0.0166353	0.00113272	-0.00126772	0.0244897	0.0423802	0.0404101	0.0248259	0.00731015	0.0126725	0.0309466	0.0445898	0.0427707	0.0213532	-0.011523	-0.0193511	-0.00741277	-0.00751081	-0.0166595	-0.0236327	-0.0138068	-0.00679806	-0.0211514	-0.0313278	-0.00541236	0.0354172
Paramacrobiotus	head	stra	in	c(t=1445)	-0.384675	-0.325069	-0.274054	-0.243611	-0.230762	-0.227745	-0.244195	-0.207928	-0.12313	-0.0341193	-0.0125467	-0.0530654	-0.0528316	0.0146247	0.0586153	0.0147385	0.00273591	0.0173977	0.0455393	0.0786949	-0.0087466	-0.0636084	-0.0350395	0.0135774	0.119184	0.0792991	0.0225566	-0.0355639	-0.0675593	-0.0442029	-0.0356924	-0.00771914	0.00653928	0.0195277	0.0186261	0.00633924	0.00113263	0.000734215	0.0203144	0.0328088	0.0199239	0.00930607	0.00579352	0.00196592	-0.00805642
Paramacrobiotus	head	stra	in	c(t=1446)	0.00244525	-0.092005	-0.211847	-0.205252	-0.1341	-0.0552551	0.0655648	-0.00611549	-0.117455	-0.165475	-0.214768	-0.176778	-0.163616	-0.162554	-0.108141	-0.0789754	-0.0814349	-0.0764266	-0.0534161	-0.00410949	0.0370043	0.0511892	0.0510613	0.0421693	0.0349982	0.0355618	0.0266495	0.0224926	0.0259117	0.0226086	0.0108303	-0.0121044	-0.0281819	-0.021589	-0.00531775	0.0187861	0.0205238	0.00255853	-0.00010533	0.0253185	0.0336411	0.0138999	-0.00864974	-0.0124448	0.00541451
Paramacrobiotus	head	stra	in	c(t=1447)	0.105886	-0.0663415	-0.122507	-0.0997918	-0.080164	-0.033658	-0.0103767	-0.00332196	-0.0168789	-0.0355674	-0.0415274	-0.0343657	-0.0168383	-0.0315864	-0.0701535	-0.0903662	-0.0694345	-0.0380536	-0.0182229	-0.0251423	-0.0320211	-0.0227809	-0.0155651	-0.0151141	-0.0226679	-0.0154514	0.00303602	0.0141366	0.0272	0.0445804	0.0555249	0.0489769	0.0138789	-0.0106564	-0.00144141	0.011385	0.00570216	-0.00633428	-0.00894632	0.00328739	0.0164078	0.021958	0.0199816	0.0251481	0.0342932
Paramacrobiotus	head	stra	in	c(t=1448)	0.175066	0.103714	0.0872264	0.0963249	0.113855	0.144974	0.129049	0.0589831	-0.0241275	-0.0838001	-0.0607402	-0.0438344	-0.0387285	-0.0675698	-0.125016	-0.144958	-0.118554	-0.0281998	0.0438544	0.0395391	0.00120273	-0.0378692	-0.0300063	-0.0155894	-0.0187762	-0.0204057	-0.015387	-0.00722114	-0.0039815	-0.00245739	-0.00552452	-0.00643864	-0.00102057	0.0100123	0.00847158	-0.00176514	0.00321737	0.0173311	0.0335196	0.0335981	0.0178981	0.0107609	0.0132155	0.0135813	0.0159514
Paramacrobiotus	head	stra	in	c(t=1449)	0.109841	-0.125015	-0.108823	-0.0818177	0.0101516	0.0564534	0.126038	0.139783	0.0918482	0.0687109	0.0910741	0.116729	0.0897006	0.0010567	-0.0583112	-0.0438296	-0.0501416	-0.0976013	-0.124954	-0.0988509	-0.0350059	-0.0192083	-0.0418394	-0.0527645	-0.0234784	-0.00263736	-0.0101197	-0.0284238	-0.0295116	-0.00884565	0.007983	0.00273237	-0.0173908	-0.0209902	-0.00594178	0.0137324	0.0168074	0.0080801	0.00129884	0.00868433	0.025887	0.0217806	-0.00221691	-0.00149294	0.0276593
Paramacrobiotus	head	stra	in	c(t=1450)	0.139841	0.0416313	-0.0260044	-0.029942	-0.0520848	-0.0787621	-0.0292873	0.0443262	0.156504	0.162915	0.106927	-0.0118748	-0.0789756	-0.021583	0.0146069	0.0641654	0.101988	0.0704417	0.021358	-0.0132114	-0.0376934	-0.054357	-0.0501225	-0.0648724	-0.0579369	-0.0402369	-0.0353601	-0.0472912	-0.0497382	-0.0419976	-0.0236772	-0.0131824	0.000296702	0.0115891	0.00683154	-0.00471995	-0.0190491	-0.0151202	0.00184064	0.0140785	0.028453	0.0302556	0.0227771	0.0161902	0.0105316
Paramacrobiotus	tail	turn	out	c(t=135)	0.184504	0.177425	0.191996	0.155287	0.0891015	0.0425426	0.0340755	0.0469271	0.0383608	0.00815348	-0.0152025	-0.0128607	-0.0136617	-0.0163856
Paramacrobiotus	tail	turn	out	c(t=136)	0.133933	0.135878	0.246312	0.311045	0.302037	0.239276	0.12679	0.113892	0.136209	0.132283	0.0730778	0.0142957	-0.00977545	-0.0360978
Paramacrobiotus	tail	turn	out	c(t=137)	-0.0836999	-0.0618984	-0.0657332	-0.0759653	-0.0719151	0.0251209	0.147684	0.255941	0.314372	0.277344	0.211798	0.124026	0.0486281	0.0281944	0.0300197
Paramacrobiotus	tail	turn	out	c(t=138)	0.0591123	0.00478435	-0.0182862	-0.031086	-0.0492624	-0.0322817	-0.0047714	0.0190959	0.0290893	0.0553023	0.0912981	0.136024	0.162912
Paramacrobiotus	tail	turn	out	c(t=139)	4.56e-05	-0.0102854	0.00464061	0.0045199	-0.0159618	-0.0244791	0.00170546	0.0240821	0.0215133	-0.00522108	-0.0361806	-0.00903378	0.0387097
Paramacrobiotus	tail	turn	out	c(t=140)	0.0632576	0.022187	0.0057121	-0.0183793	-0.0334397	-0.0193958	0.0242066	0.0628239	0.0438932	-0.00996745	-0.0614149	-0.0923663	-0.0482185
Paramacrobiotus	tail	turn	out	c(t=141)	0.0380261	0.00304662	-0.0280321	-0.0136765	0.0172429	0.0162489	-0.018921	-0.0588147	-0.0465278	0.0348419	0.084468	0.123458	0.163036
Paramacrobiotus	tail	turn	out	c(t=142)	0.221425	0.232718	0.282153	0.269021	0.273905	0.234107	0.121555	0.0175946	-0.0460535	-0.0126327	0.0547544	0.0803372	0.0763122
Paramacrobiotus	tail	turn	out	c(t=143)	-0.0421727	0.00176226	0.0959021	0.172059	0.279115	0.375045	0.420434	0.399517	0.318033	0.200307	0.0922779	0.0274027	-0.0111773	-0.026594	-0.0548379
Paramacrobiotus	tail	turn	out	c(t=144)	0.0279104	-0.0124202	0.00337948	-0.00493957	-0.0226073	0.0114903	0.115063	0.224589	0.295678	0.327683	0.310048	0.261324	0.203544	0.111171	0.0683029
Paramacrobiotus	tail	turn	out	c(t=145)	-0.0735878	-0.0210554	0.0126012	0.0239337	0.0329801	0.0166638	0.0154925	0.0638488	0.119896	0.14206	0.129693	0.120741	0.138129	0.201317
Paramacrobiotus	tail	turn	out	c(t=146)	0.108924	0.0933699	0.0668459	0.0446684	0.018244	0.0220943	0.0789955	0.13153	0.128849	0.0975544	0.0905601	0.121032	0.176133	0.224599
Paramacrobiotus	tail	turn	out	c(t=147)	0.163977	0.0591287	0.0174164	0.0250429	0.0491642	0.068737	0.0964514	0.129002	0.137797	0.178722	0.146981	0.0722517
Paramacrobiotus	tail	turn	out	c(t=148)	0.422329	0.571122	0.516414	0.345325	0.226132	0.147526	0.181306	0.180469	0.0679038	-0.0651111	-0.151474	-0.17315	-0.124316
Paramacrobiotus	tail	turn	out	c(t=149)	-0.0127879	-0.0605933	-0.11157	-0.0374473	0.113691	0.272353	0.364979	0.342252	0.31869	0.291798	0.252874	0.205645	0.149864	0.121371
Paramacrobiotus	tail	turn	out	c(t=150)	-0.163817	-0.105494	-0.0764406	-0.0685812	-0.0119869	0.0695053	0.143321	0.203483	0.230478	0.243865	0.260395	0.248467	0.255981	0.288458
Paramacrobiotus	tail	turn	out	c(t=151)	-0.0830905	-0.079875	-0.0423299	-0.0300573	-0.019196	0.0235893	0.0522555	0.0341356	-0.00160536	-0.0171609	0.0250085	0.0963296	0.152049
Paramacrobiotus	tail	turn	out	c(t=152)	0.115417	0.0328043	0.000259621	-0.00800238	-0.0355888	-0.00756174	0.0524292	0.0963923	0.0984499	0.0275977	-0.0564074	-0.104799	-0.150658	-0.190874
Paramacrobiotus	tail	turn	out	c(t=153)	0.495595	0.473751	0.362675	0.248614	0.183515	0.15884	0.157024	0.075721	-0.0503829	-0.112946	-0.1119	-0.082129	-0.079946
Paramacrobiotus	tail	turn	out	c(t=154)	-0.00953317	-0.0537773	-0.105681	-0.0669191	0.0677437	0.243737	0.36844	0.384594	0.304003	0.182727	0.0486485	-0.0590351	-0.113178	-0.139342
Paramacrobiotus	tail	turn	out	c(t=155)	-0.0432632	-0.0877694	-0.0776526	-0.0469381	0.0115531	0.094004	0.147176	0.174145	0.17257	0.14678	0.0867655	0.0194284	-0.0486614	-0.116634
Paramacrobiotus	tail	turn	out	c(t=156)	-0.0537084	-0.00392249	0.050426	0.064154	0.0632295	0.0217405	-0.00495521	0.0191686	0.0395178	0.0329097	-0.0135882	-0.048249	-0.058667	-0.101777
Paramacrobiotus	tail	turn	out	c(t=157)	0.159502	0.135903	0.108595	0.0968887	0.116263	0.150172	0.152325	0.072471	-0.0194978	-0.0528634	-0.0409346	-0.000582581	-0.0215741
Paramacrobiotus	tail	turn	out	c(t=158)	0.325002	0.204956	0.109787	0.0705582	0.0464302	0.0611579	0.0666632	0.0498964	0.00997238	-0.00852058	-0.00849203	-0.0289027
Paramacrobiotus	tail	turn	out	c(t=159)	0.162302	0.274012	0.344627	0.313797	0.354895	0.353601	0.317187	0.228017	0.072627	-0.000650376	-0.0630905	-0.141827
Paramacrobiotus	tail	turn	out	c(t=160)	-0.192774	-0.192509	-0.146539	-0.116755	-0.0573553	0.0584177	0.189564	0.317215	0.358648	0.304934	0.221997	0.167634	0.127814	0.0907695
Paramacrobiotus	tail	turn	out	c(t=161)	-0.0594583	-0.121219	-0.144424	-0.0724505	-0.00171681	0.0714396	0.0940293	0.0707908	0.0693466	0.0652736	0.0720385	0.0982701
Paramacrobiotus	tail	turn	out	c(t=162)	-0.0394254	-0.05318	-0.0335528	-0.00335262	0.05363	0.0712395	0.0610996	0.0116352	-0.0206905	-0.0355692	-0.0825915
Paramacrobiotus	tail	turn	out	c(t=163)	0.218805	0.287865	0.274831	0.234935	0.219934	0.131656	0.0557327	-0.0183189	-0.0456475	-0.0248755	-0.014138	-0.0285225
Paramacrobiotus	tail	turn	out	c(t=164)	0.233708	0.334256	0.391462	0.339342	0.316675	0.230121	0.144478	0.0689804	0.0023576	-0.00434982	-0.00703114	0.000609446	-0.0226648	-0.119996
Paramacrobiotus	tail	turn	out	c(t=165)	0.120654	0.272314	0.43325	0.402774	0.361241	0.294643	0.213206	0.184069	0.100837	-0.00409549	-0.0530461	-0.140045
Paramacrobiotus	tail	turn	out	c(t=928)	0.316724	0.447952	0.572256	0.572266	0.47832	0.313338	0.112813	0.0119721	-0.0144289	-0.0326612	-0.0494075	-0.0596974	-0.132122	-0.235864	-0.323009	-0.410018	-0.356598
Paramacrobiotus	tail	turn	out	c(t=929)	0.0802038	0.291747	0.313536	0.20318	0.14712	0.148981	0.181245	0.230153	0.235743	0.252873	0.382309	0.455262	0.381872	0.248289	0.105762	0.0554281	0.0286896	0.00938836	0.0117276
Paramacrobiotus	tail	turn	out	c(t=930)	0.190915	0.191729	0.147846	0.0781697	0.0103836	-0.0504874	-0.042625	-0.0194715	-0.0240085	-0.0444092	-0.0793096	-0.111134	-0.11855	-0.141543	-0.14326
Paramacrobiotus	tail	turn	out	c(t=931)	0.264973	0.320898	0.310047	0.338786	0.339572	0.299355	0.241491	0.153377	0.0960528	0.035557	-0.0201739	-0.0545323	-0.083987	-0.127346	-0.172589	-0.203039	-0.224685
Paramacrobiotus	tail	turn	out	c(t=932)	-0.104965	-0.0597272	-0.0689739	-0.0509557	0.0628399	0.214708	0.339814	0.399244	0.344367
Paramacrobiotus	tail	turn	out	c(t=933)	0.0750252	0.0812961	0.0905358	0.0596491	0.027018	-0.022713	-0.0394653	-0.0132667	-0.00793819	-0.0187786	-0.057426	-0.0861499	-0.0948941	-0.0801929	-0.0852792	-0.0541041	0.0474687
Paramacrobiotus	tail	turn	out	c(t=934)	0.210852	0.251004	0.228216	0.226382	0.269506	0.255315	0.230947	0.157891	0.0927803	0.0758849	0.0533381	0.00466009	-0.0409618	-0.0744785	-0.0716556	-0.0366519	-0.00294779
Paramacrobiotus	tail	turn	out	c(t=935)	0.00792597	0.0327176	0.0314083	0.0107692	0.00994659	0.0124542	0.0449553	0.103139	0.11762	0.0904035	0.0929272	0.150768	0.218888	0.246397	0.195677	0.0873446
Paramacrobiotus	tail	turn	out	c(t=936)	-0.402761	-0.357961	-0.253879	-0.135763	-0.0338144	0.036961	0.0185805	0.0145501	0.0949059	0.155022	0.161958	0.124916	0.142427	0.30684	0.458047	0.588887	0.643286
Paramacrobiotus	tail	turn	out	c(t=937)	-0.276646	-0.216198	-0.168236	-0.155304	-0.128832	-0.121671	-0.132152	-0.14199	-0.154051	-0.166268	-0.166166
Paramacrobiotus	tail	turn	out	c(t=938)	-0.0116636	0.183765	0.281926	0.28825	0.261888	0.250661	0.27277	0.237203	0.118301	-0.0398375	-0.109095	-0.130708	-0.103837	-0.220239	-0.427341
Paramacrobiotus	tail	turn	out	c(t=939)	-0.0734875	-0.0978607	-0.111167	-0.15728	-0.196335	-0.15785	-0.0882549	0.0312908	0.0582379	0.0942901	0.213271
Paramacrobiotus	tail	turn	out	c(t=940)	0.0143473	-0.00492312	-0.0471036	-0.060475	-0.0672592	-0.0683295	-0.0653266	-0.0894552	-0.152412	-0.232412	-0.307315	-0.349306	-0.271663	-0.127643	0.081303	0.207832	0.299691	0.405485
Paramacrobiotus	tail	stra	in	c(t=1548)	0.167401	0.331931	0.373021	0.298619	0.205744	0.0758209	-0.010272	-0.0487552	-0.060101	-0.0568183	-0.051424	-0.0751846	-0.10087	-0.0923884	-0.14852	-0.25199	-0.219797	-0.119751	-0.0502881	-0.0258852	-0.212846	-0.396401
Paramacrobiotus	tail	stra	in	c(t=1550)	-0.13688	-0.11554	-0.128933	-0.104093	-0.08271	-0.0753576	-0.07777	-0.0734886	-0.0491591	-0.020555	0.0082825	0.112488	0.227384	0.277001	0.278818	0.254638	0.270517	0.231523	0.115758	0.0120906	-0.101163	-0.261769	-0.395538	-0.479815	-0.433716	-0.180346
Paramacrobiotus	tail	stra	in	c(t=1551)	0.358181	0.272056	0.177508	0.105423	0.0141331	-0.0271138	-0.0320959	-0.0121881	9.98e-05	-0.00955297	-0.0407791	-0.0728894	-0.0923988	-0.0939912	-0.128615	-0.18407	-0.231277	-0.271279
Paramacrobiotus	tail	stra	in	c(t=1552)	0.278057	0.412149	0.418058	0.356898	0.305635	0.22117	0.2191	0.222805	0.215684	0.161714	0.0816125	0.0473194	0.0284087	-0.00232678	-0.0835013	-0.165646	-0.195977	-0.207217	-0.215735	-0.198488	-0.13857	-0.0643217	0.016864	0.061208
Paramacrobiotus	tail	stra	in	c(t=1553)	-0.0654447	-0.0281131	-0.0409616	-0.050295	-0.0420587	-0.0247277	-0.004181	0.00753533	-0.00167311	-0.0155175	0.00457413	0.0702519	0.160582	0.192633	0.147676	0.119503	0.183253	0.259997	0.225966	0.0654736	-0.0961277	-0.15947	-0.169129	-0.161617	-0.215673
Paramacrobiotus	tail	stra	in	c(t=1554)	0.0367472	0.0540522	0.0586896	0.0432703	0.0447725	0.0449997	0.0445775	0.0719954	0.0473298	0.0167718	0.0073189	0.0281862	0.151889	0.228522	0.282338	0.252701	0.0991601
Paramacrobiotus	tail	stra	in	c(t=1555)	-0.03852	-0.0349119	-0.0743203	-0.0981962	-0.09521	-0.0636772	-0.0030281	0.0325105	0.0483266	0.082851	0.0918509	0.0778024	0.0609967	0.0425792	0.0665839	0.0897044	0.0938487	0.120763
Paramacrobiotus	tail	stra	in	c(t=1556)	-0.0358705	0.0185623	0.0307366	0.0325551	0.0948116	0.14162	0.15775	0.152485	0.135332	0.159578	0.13924	0.0756458	0.0123776	-0.0153474	0.0099678
Paramacrobiotus	tail	stra	in	c(t=1557)	-0.1559	-0.191806	-0.289824	-0.315997	-0.343545	-0.364027	-0.313581	-0.231762	-0.0946273	-0.00449986	0.0498421	0.0816865	0.0980283	0.159557	0.28282	0.397553	0.409024	0.299699	0.0815241	-0.131003	-0.261508	-0.370465	-0.318862
Paramacrobiotus	tail	stra	in	c(t=1558)	-0.0911665	-0.0845088	0.0258845	0.169431	0.207297	0.209678	0.122683	-0.0369694	-0.0986658	-0.166784	-0.209483	-0.205929	-0.206534	-0.184598	-0.147947	-0.0406139	0.152232	0.289206	0.313462	0.210617	0.0954808	0.100914	0.137465	0.218155	0.241114
Paramacrobiotus	tail	stra	in	c(t=1559)	0.0804076	0.0266354	-0.152784	-0.221372	-0.212247	-0.171717	-0.0629734	-0.00474337	0.0252693	0.0596382	0.0929466	0.118851	0.121506	0.119197	0.173231	0.248247	0.205839	0.0945705	-0.0892632	-0.299708
Paramacrobiotus	tail	stra	in	c(t=1560)	-0.0524695	-0.26082	-0.461215	-0.317647	-0.194877	-0.208957	-0.190277	-0.15854	-0.249078	-0.242407	-0.23346	-0.279406	-0.218417	-0.0544384	0.0528978	0.123307	0.16963	0.168726	0.163905	0.178762	0.231215	0.285053	0.28314	0.249032
Paramacrobiotus	tail	stra	in	c(t=1561)	-0.050567	0.0124249	0.0355968	0.0328894	0.0329291	0.0216051	0.00593968	-0.0181127	-0.125721	-0.227393	-0.215599	-0.156926	-0.0572468	-0.089516	-0.177574	-0.192862	-0.18781	-0.122131	-0.129093	-0.145488
Paramacrobiotus	tail	stra	in	c(t=1562)	-0.214983	-0.158912	-0.110919	-0.0754213	-0.0204502	0.0278146	-0.0245786	-0.113204	-0.18703	-0.198326	-0.111557	-0.0463054	-0.0610035	-0.129604	-0.167462	-0.142312	-0.0667103	0.017058	0.0545318	0.131846
Paramacrobiotus	tail	stra	in	c(t=1563)	0.0899389	0.0571948	0.0273322	-0.0108088	-0.0712828	-0.172996	-0.227854	-0.260211	-0.304175	-0.329204	-0.332281	-0.29382	-0.21964	-0.147166	-0.0929885	0.0109207	0.0887217	0.142683	0.185239
Paramacrobiotus	tail	stra	in	c(t=1564)	-0.107753	-0.0371573	-0.0135349	0.00210061	0.0103375	-0.00575238	-0.0170214	-0.0281069	-0.00397918	0.0240978	0.0426164	0.0603414	0.00953735	-0.122077	-0.27539	-0.412918	-0.472318	-0.414831	-0.284303	-0.114504	0.0213501	0.0725561	0.0940543	0.0971533
Paramacrobiotus	tail	stra	in	c(t=1565)	-0.291362	-0.267999	-0.287793	-0.247831	-0.190962	-0.122977	-0.101277	-0.0790949	-0.000542413	0.0901924	0.128301	0.114784	0.0521028	-0.0390069	-0.18531	-0.284399	-0.289268	-0.181893	-0.0730375	-0.0816259	-0.0655547	-0.160093	-0.284753
Paramacrobiotus	tail	stra	in	c(t=1566)	-0.0418314	-0.00780276	0.00693755	0.00416779	-0.0127682	-0.03016	-0.0600281	-0.0877571	-0.136022	-0.219777	-0.273518	-0.305158	-0.367578	-0.36048	-0.281548	-0.10311	0.0778568	0.116393	0.106936	0.0613588	0.0375793
Paramacrobiotus	tail	stra	in	c(t=1567)	-0.077669	-0.0376783	-0.0210823	-0.0110784	0.00812057	0.00262756	-0.00277047	-0.0023827	0.0105041	0.0054937	-0.0731946	-0.179335	-0.235264	-0.274152	-0.239372	-0.228959	-0.309135	-0.319954	-0.286069	-0.1839	0.000358022	0.0571858	0.0657358
Paramacrobiotus	tail	stra	in	c(t=1568)	-0.127903	-0.0441657	0.00972995	0.0130129	0.027278	0.0191235	-0.00819174	-0.0498739	-0.0726052	-0.088248	-0.122413	-0.165176	-0.163712	-0.0953422	-0.000411128	0.0178721	-0.0522148	-0.0898708	-0.101472	-0.0984945	-0.0471823	-0.0542377	-0.0785521
Paramacrobiotus	tail	stra	in	c(t=1569)	-0.0645121	-0.0333377	-0.0241457	-0.0603758	-0.0835647	-0.0897737	-0.114334	-0.193409	-0.229897	-0.18901	-0.132478	-0.0704332	-0.0126358	0.0439756	0.0808008	0.0925587	-0.0044421	-0.0773119	-0.0814016	-0.126421	-0.225011	-0.292017	-0.272494	-0.291479	-0.198833	-0.0162975
Paramacrobiotus	tail	stra	in	c(t=1570)	0.0100954	0.0570229	0.0302682	0.0588837	0.136151	0.133541	0.0428813	-0.0998595	-0.269354	-0.24351	-0.116604	-0.0443487	-0.0194929	-0.078321	-0.086907	-0.0949309	-0.146091	-0.213118	-0.24286	-0.135909	-0.0573314	-0.0691313	-0.132475	-0.229663
Paramacrobiotus	tail	stra	in	c(t=1571)	-0.0187182	-0.00324565	-0.00916669	-0.0295329	-0.0747888	-0.0149483	0.135949	0.167715	0.191328	0.221931	0.164932	0.134182	0.170907	0.178505	0.231301	0.169569	-0.0208544	-0.141483	-0.162156	-0.172943	-0.209998	-0.293038	-0.370162	-0.291976	-0.204567	-0.209146
Paramacrobiotus	tail	stra	in	c(t=1572)	-0.0354502	-0.047429	-0.0519691	-0.0374772	-0.0388324	-0.0323562	-0.0483439	-0.0707752	-0.0582158	-0.036427	-0.0509429	-0.101662	-0.156288	-0.145008	-0.0395431	0.0372856	0.0955934	0.200095	0.29076	0.3348	0.302204	0.18186	0.121057	0.0798932	0.0203878
Paramacrobiotus	tail	stra	in	c(t=1573)	0.220111	0.450705	0.456724	0.261108	0.164844	0.113094	0.155674	0.235258	0.210115	0.0704448	-0.0432101	-0.0920538	-0.188579	-0.257178	-0.196081	-0.0939977	-0.00111464	-0.0279065	-0.0888104	-0.0757457	0.0118296	0.174824	0.278432	0.383399	0.427373
Paramacrobiotus	tail	turn	out	c(t=1942)	-0.0898249	-0.130216	-0.0905281	-0.00607079	0.0635342	0.161932	0.182575	0.179099	0.17061	0.167962	0.18093	0.196858	0.22258
Paramacrobiotus	tail	turn	out	c(t=1943)	-0.0501264	-0.198216	-0.30463	-0.299186	-0.299039	-0.230134	-0.137865	-0.0836759	-0.0252042	0.00375555	0.0604265	0.112716	0.155882	0.171943
Paramacrobiotus	tail	turn	out	c(t=1944)	0.0529275	0.0362843	0.041767	0.049126	0.02811	0.00827484	-0.0305096	-0.0679141	-0.152258	-0.293898	-0.450906	-0.566862	-0.624225	-0.635814
Paramacrobiotus	tail	turn	out	c(t=1945)	-0.0298431	0.022039	0.0194165	-0.00901232	-0.011291	-0.0174225	-0.0147407	-0.0147826	-0.0367651	-0.0249107	0.0089368
Paramacrobiotus	tail	turn	out	c(t=1946)	-0.0106071	0.00365811	-0.00270461	-0.000625664	0.0191448	0.0385678	0.0509262	0.0496799	0.0329524	0.0152159
Paramacrobiotus	tail	turn	out	c(t=1947)	0.108877	-0.00160518	-0.0914675	-0.114879	-0.124295	-0.128811	-0.0347461	-0.00181188	-0.0344199	-0.0538602	-0.0705921	-0.180783	-0.122075	-0.0242101
Paramacrobiotus	tail	turn	out	c(t=1948)	-0.0514645	-0.030019	-0.0641811	-0.119478	-0.157482	-0.158713	-0.13645	-0.153532	-0.187305	-0.159143	-0.0880192	-0.00285988	0.0154585	-0.00445532
Paramacrobiotus	tail	turn	out	c(t=1949)	0.0563853	0.0553512	0.0877827	0.122888	0.0982655	-0.00451128	-0.154591	-0.16758	-0.0905711	-0.0392603	-0.0249425	-0.140971	-0.223877	-0.233514
Paramacrobiotus	tail	turn	out	c(t=1950)	-0.190985	-0.156313	-0.156706	-0.193115	-0.241996	-0.224472	-0.0964224	0.0246754	0.0990856	0.101281	0.0634367	0.0621105	0.0708193	0.0621687	0.018567
Paramacrobiotus	tail	turn	out	c(t=1951)	-0.161952	0.104006	0.415928	0.548468	0.571023	0.531371	0.288349	0.0305365	-0.213812	-0.36724	-0.384384	-0.308106	-0.182881	-0.0899005	-0.0361104	0.0129916	0.0381724	0.0360534
Paramacrobiotus	tail	turn	out	c(t=1952)	-0.0900446	0.0246157	0.043063	0.00651321	0.0238145	0.0461085	0.0951174	0.131786	0.248435	0.499999	0.66002	0.61257	0.336681	0.00716308	-0.176702	-0.269738	-0.364825	-0.384587
Paramacrobiotus	tail	turn	out	c(t=1953)	-0.00311869	-0.0252438	-0.03817	-0.029161	-0.0317939	-0.0354798	-0.00734355	0.0475427	0.170869	0.390275	0.588122	0.745917	0.81278	0.805102
Paramacrobiotus	tail	turn	out	c(t=1954)	0.210716	0.210505	0.201859	0.235007	0.23103	0.113682	-0.0340395	-0.115009	-0.208469	-0.181801	-0.207011	-0.315219
Paramacrobiotus	tail	turn	out	c(t=1955)	-0.105756	-0.0250623	0.0218503	0.0381454	0.0074415	-0.0289303	-0.049844	-0.0055542	0.0890042	0.266963	0.55328	0.724685	0.633326	0.246588	-0.157569	-0.182921	-0.137799	0.048081	0.244182
Paramacrobiotus	tail	turn	out	c(t=1956)	0.0609933	0.00583436	-0.0151505	-0.0109539	-0.0193637	0.0335018	0.141336	0.298999	0.497053	0.586646	0.524279	0.345233	0.133908	0.0483843	0.0016651	-0.0625034	-0.127788	-0.303472
Paramacrobiotus	tail	turn	out	c(t=1957)	0.37204	0.394196	0.350401	0.31347	0.294495	0.259361	0.206977	0.116146	0.0269278	-0.0103752	-0.0240968	-0.0449662
Paramacrobiotus	tail	turn	out	c(t=1958)	0.015365	0.0917185	0.132815	0.0729883	-0.0189829	-0.208866	-0.577172	-0.923335	-0.9999	-0.9999	-0.743345	-0.399916	-0.174992	-0.0103475	0.0445992	0.144144	0.186667
Paramacrobiotus	tail	turn	out	c(t=1959)	-0.234402	-0.227928	-0.198206	-0.122442	-0.0364131	0.0480658	0.0930373	0.148676	0.237944	0.299272	0.432625	0.562024	0.556781	0.416377	0.196015	0.0712062	0.101377	0.205535
Paramacrobiotus	tail	turn	out	c(t=1960)	0.0834732	-0.000136136	-0.0319272	-0.102643	-0.266799	-0.312816	-0.0162677	0.397523	0.642161	0.503015	0.146605	-0.0145693	0.0210999	0.0953212	0.125695	0.0639515
Paramacrobiotus	tail	turn	out	c(t=1961)	0.200471	0.323755	0.35347	0.31424	0.252699	0.114673	-0.0800367	-0.28162	-0.316232	-0.177202	-0.0293248	0.220169	0.448184
Paramacrobiotus	tail	turn	out	c(t=1962)	-0.221415	-0.244185	-0.357351	-0.359961	-0.310635	-0.233696	-0.19765	-0.209029	-0.195881	-0.174208	-0.103456	-0.0678341	0.0229893	0.21578	0.359896	0.371477	0.260898	0.147926	0.174011	0.233278	0.282398	0.375285
Paramacrobiotus	tail	turn	out	c(t=1963)	0.0758279	0.0788052	0.0177757	-0.052442	-0.114048	-0.140785	-0.138059	-0.218509	-0.242089	-0.227051	-0.185317	-0.154158	-0.196382	-0.120151	0.0472406	0.200893	0.287697	0.290603
Paramacrobiotus	tail	turn	out	c(t=1964)	-0.0511022	-0.333862	-0.39403	-0.286079	-0.147507	0.0563888	0.122689	0.010329	-0.214509	-0.330832	-0.3177	-0.130022	0.0733112	0.211416	0.363853	0.450564	0.41153
Paramacrobiotus	tail	turn	out	c(t=1965)	-0.472961	-0.441619	-0.255109	-0.129277	-0.0411152	0.0102419	-0.0143449	-0.0285401	0.0241458	0.142618	0.206725	0.30178	0.294733	0.117877
Paramacrobiotus	tail	turn	out	c(t=1966)	-0.028512	-0.0546528	-0.0609061	-0.0582397	-0.0822257	-0.110231	-0.148622	-0.171641	-0.192922	-0.245968	-0.268842	-0.253078	-0.175687	-0.0663319	0.0596792	0.183802	0.275812	0.317685	0.304556
Paramacrobiotus	tail	turn	out	c(t=1967)	0.281529	0.292004	0.327948	0.342739	0.283989	0.171917	0.0417057	-0.0407175	-0.0625235	-0.0756587	-0.133199	-0.194727	-0.24694	-0.294813	-0.300157	-0.3	-0.284127	-0.261966	-0.246307
Paramacrobiotus	tail	turn	out	c(t=1968)	0.080812	0.0108122	-0.100287	-0.105997	-0.0868464	0.0563616	0.194115	0.383383	0.50035	0.447811	0.346038	0.274034	0.26231	0.206016	0.105389	0.0193736	-0.0686297	-0.167677	-0.243491	-0.292397	-0.335682	-0.336817	-0.305569	-0.249289	-0.185726	-0.120611
Paramacrobiotus	tail	turn	out	c(t=1969)	-0.0548446	-0.134711	-0.153039	-0.142002	-0.169184	-0.163966	-0.0890885	-0.0270156	0.0252962	0.0397157	0.120989	0.282616	0.451256	0.494427	0.411711	0.238388	0.0144364	-0.127963	-0.187003	-0.2014	-0.204727
Paramacrobiotus	tail	turn	out	c(t=1970)	0.254092	0.508048	0.61107	0.555425	0.481173	0.274643	0.106303	0.0351635	0.0281622	0.0230259	-0.049644	-0.0961849	-0.122181	-0.113754	-0.0837753	-0.00426648	0.158933	0.289105	0.368473	0.386444	0.37018
Paramacrobiotus	tail	turn	out	c(t=1971)	-0.0021494	-0.0325816	-0.0757526	-0.099788	-0.135902	-0.134066	-0.0176057	0.135287	0.349294	0.516551	0.531654	0.453366	0.291118	0.172473	0.12671	0.0719772	-0.00154477	-0.0730713	-0.0967355	-0.102371	-0.1258	-0.161878	-0.171278	-0.149965	-0.147218	-0.137067	-0.171468	-0.328592
Paramacrobiotus	tail	turn	out	c(t=1972)	0.105151	0.0513883	0.0563503	0.0663437	0.0356463	-0.0124299	-0.0698952	-0.0990696	-0.064859	-0.0137777	0.10971	0.309528	0.465464	0.51509	0.42797	0.257507	0.130222	0.040575	-0.00127304	-0.030571	-0.0724613	-0.116136	-0.138541	-0.123796
Paramacrobiotus	tail	turn	out	c(t=1973)	-0.174129	-0.0682901	-0.0235758	0.108275	0.275555	0.473251	0.519042	0.381422	0.183581	0.0640341	0.0713282	0.0676155	0.0334071	-0.016247	-0.0544536	-0.00438209	-0.0228437	-0.0601734	-0.026284	0.0455706	0.166504	0.250506	0.283046	0.315537	0.266148	0.244959	0.130777	-0.0396546
Paramacrobiotus	tail	turn	out	c(t=1974)	-0.0306302	-0.0717696	-0.108312	-0.12293	-0.0788792	0.11555	0.2058	0.270705	0.274198	0.244704	0.319251	0.348811	0.302132	0.202876	0.150866	0.120004	0.0643162	0.0230593	-0.0460689	-0.0637978	-0.0578394	-0.0541581	-0.0548046	-0.0774623	-0.0966936	-0.11244	-0.131985	-0.156438
Paramacrobiotus	tail	turn	out	c(t=1975)	-0.0234022	0.305734	0.442126	0.327378	0.198001	0.15764	0.104215	0.0546993	0.0937775	0.0762949	0.0130673	-0.0238639	0.00364254	0.0679457	0.156918	0.271867	0.264057	0.207105	0.179296	0.193595	0.19683	0.144837	0.0310704	-0.0217111	-0.0583372	-0.0955159	-0.122823	-0.113887	-0.0999285	-0.060135	0.0242211
Paramacrobiotus	tail	turn	out	c(t=1976)	-0.110837	-0.0494675	-0.0161951	-0.0179904	-0.0286985	0.00363803	0.0977098	0.268103	0.417855	0.467355	0.424637	0.321026	0.189137	0.0820044	0.0242595	0.00286945	0.00743525	0.000166871	-0.0248882	-0.042233	-0.0590042	-0.0723114	-0.0692216	-0.0687908	-0.0557511
Paramacrobiotus	tail	turn	out	c(t=1977)	-0.0196185	0.0857161	0.106424	0.0739195	0.0630673	-0.0291676	-0.159472	-0.188262	-0.15242	-0.0203464	0.107702	0.270348	0.448039	0.502291	0.41878	0.261624	0.166464	0.127541	0.082436	0.0305201	-0.00402907	-0.0251407	-0.0332681	-0.0450411	-0.0665856
Paramacrobiotus	tail	turn	out	c(t=1978)	-0.0317506	0.0256625	0.0635882	0.0690867	0.0710982	0.0690335	0.0773932	0.119769	0.15843	0.202355	0.234731	0.256713	0.252061	0.19116	0.128404	0.07246	0.0681215	0.0738305	0.0903777	0.10494	0.12916	0.146079	0.122727	0.0848592	0.0517435	0.00479993
Paramacrobiotus	tail	turn	out	c(t=1979)	0.172151	0.101755	0.00443231	-0.0761787	-0.0897897	-0.0976173	-0.0737939	0.0628064	0.131822	0.212442	0.390037	0.449369	0.391618	0.220748	0.0193749	-0.0648536	-0.0417381	-0.00592933	0.0460071	0.153848	0.259523	0.289415	0.299091	0.192434	0.102004
Paramacrobiotus	tail	turn	out	c(t=1980)	-0.151585	-0.206427	-0.205597	-0.167555	-0.179777	-0.147487	-0.103951	-0.0774529	-0.0137431	0.0843363	0.178958	0.258877	0.269699	0.25801	0.297206	0.307415	0.270342	0.214736	0.170259	0.150914	0.161303
Paramacrobiotus	tail	turn	out	c(t=1981)	-0.00406802	0.0182653	0.0641568	0.186016	0.241502	0.165585	0.0562628	-0.0483812	-0.0692629	-0.0237108	-0.0183517	-0.0668404	-0.101672	-0.142995	-0.166197	-0.0556188	0.0706346	0.199837	0.321644	0.398455	0.463978	0.457337
Paramacrobiotus	tail	stra	out	c(t=0)	-0.00643912	-0.0125344	-0.00229515	0.0350224	0.0903035	0.130905	0.11935	0.116315	0.168249	0.198175	0.165956	0.0877481	0.0273717	0.0162475	0.0213995	-0.0161677	-0.0419982	-0.0219542	0.0203489	0.0901465	0.133591	0.107711
Paramacrobiotus	tail	stra	out	c(t=1)	-0.621239	-0.480453	-0.355544	-0.268364	-0.129562	-0.00952027	0.0160841	0.0140995	0.0143211	0.0911142	0.166748	0.180924	0.157765	0.100259	0.108419	0.136921	0.138375	0.12449	0.0773779	0.0549878	0.0360954	-0.00750728	-0.0299521	-0.0559268	-0.0626252	-0.0920698	-0.13435
Paramacrobiotus	tail	stra	out	c(t=2)	-0.407764	-0.446046	-0.477298	-0.453824	-0.381636	-0.27361	-0.182996	-0.139025	-0.120181	-0.0683746	-0.00896888	0.0324234	0.0555322	0.0581566	0.0602351	0.112645	0.188143	0.216394	0.184672	0.0959276	0.053694	0.0822067	0.101557	0.0748347	0.0361599	-0.0227416	-0.0538497
Paramacrobiotus	tail	stra	out	c(t=3)	0.0215059	0.00857766	0.0079632	0.00881671	-0.0102402	-0.0682076	-0.14765	-0.216527	-0.250716	-0.253095	-0.280662	-0.271896	-0.22361	-0.127619	-0.0220108	0.0467254	0.118949	0.179958	0.210803	0.152636	0.0784269	0.0284862	0.0358	0.173289
Paramacrobiotus	tail	stra	out	c(t=4)	-0.261097	-0.169158	-0.130951	-0.218108	-0.185963	-0.0876792	0.0122244	0.152074	0.13961	0.0952677	0.104564	0.100141	0.0602371	-0.0221952	-0.117711	-0.153997	-0.162719	-0.18062	-0.174982	-0.152281	-0.11023	-0.054622	0.0251713	0.0983449	0.186204	0.176068	0.114368
Paramacrobiotus	tail	stra	out	c(t=5)	-0.216608	-0.184174	-0.166753	-0.223552	-0.239004	-0.232814	-0.233127	-0.228202	-0.228017	-0.178116	-0.0786712	-0.0130817	0.0156368	0.0517701	0.0963468	0.124416	0.123399	0.102201	0.0836396	0.0671194	0.0302704	-0.0261395	-0.0699456	-0.0931206	-0.0954912	-0.096216
Paramacrobiotus	tail	stra	out	c(t=6)	0.134758	0.138523	0.0993759	0.0399232	0.00139643	-0.0379439	-0.0273441	-0.0118464	-0.00812562	0.00770122	-0.0033626	-0.0285966	-0.0399261	-0.0671125	-0.0803956	-0.124141	-0.222641	-0.245584	-0.24714	-0.244455	-0.211744	-0.135879	-0.0169528	0.0441708	0.067518	0.0782133	0.0914211	0.0849489	0.0270087	0.0121879	0.0405516
Paramacrobiotus	tail	stra	out	c(t=7)	0.0445731	0.0380457	-0.0476223	-0.121181	-0.164922	-0.110856	-0.0185492	0.0271817	0.000266429	-0.108571	-0.158818	-0.144658	-0.060707	0.0125196	0.0410811	0.0137252	0.0121499	0.128893
Paramacrobiotus	tail	stra	out	c(t=8)	0.18469	0.161584	0.0793302	0.0228652	-0.00187124	-0.0457673	-0.101815	-0.120502	-0.0568464	0.0418053	0.0592642	-0.0156786	-0.0887886	-0.120208	-0.0986416	-0.163307	-0.231464
Paramacrobiotus	tail	stra	out	c(t=9)	-0.0871776	-0.00981958	0.0246396	0.00462636	-0.0209907	-0.0334336	0.0196399	0.0783701	0.0731518	0.0275406	-0.0464732	-0.0735467	-0.0866582	-0.103784	-0.0724424
Paramacrobiotus	tail	stra	out	c(t=10)	0.286786	0.221479	0.123672	0.0610554	0.00059011	-0.0548373	-0.0681846	-0.0984791	-0.125777	-0.140003	-0.154839	-0.154433	-0.152615	-0.0940164	-0.0146675	0.0555589	0.122337	0.0884557
Paramacrobiotus	tail	stra	out	c(t=11)	0.44564	0.327924	0.232951	0.191626	0.12931	0.0491888	-0.019986	-0.0610644	-0.0832473	-0.0813161	-0.0716867	-0.100707	-0.121911	-0.146369	-0.136681	-0.0976692	-0.0988826	-0.106888	-0.141877	-0.188651
Paramacrobiotus	tail	stra	out	c(t=12)	-0.0918613	-0.0218384	0.0115872	0.0446267	0.0817508	0.14162	0.199916	0.226104	0.195842	0.108025	0.060935	0.0772131	0.120772	0.135992	0.0898031	0.0052812	-0.0898533	-0.177945	-0.243526	-0.277894	-0.261665	-0.217158	-0.168049	-0.124778	-0.106551
Paramacrobiotus	tail	stra	out	c(t=13)	-0.00998246	0.0532416	0.0860595	0.0637606	0.0156132	-0.0605657	-0.126203	-0.132532	-0.0834598	-0.000955023	0.0143507	-0.048992	-0.0867518	-0.101469	-0.0390327	0.0404748	0.0940752	0.159752	0.187902	0.173618	0.140232	0.104013	0.0696291	0.0537562	0.0420488	0.0149228
Paramacrobiotus	tail	stra	out	c(t=14)	0.241156	0.265308	0.256448	0.219666	0.158776	0.0565104	-0.0727824	-0.13475	-0.113296	-0.00855566	0.0433787	0.00645437	-0.0625273	-0.0809458	-0.0338837	-0.0379235	-0.0578959	-0.0739543	-0.0538271	0.0024233	0.0511486	0.0866637	0.130179	0.12896	0.079094
Paramacrobiotus	tail	stra	out	c(t=15)	0.668581	0.595953	0.474458	0.403239	0.282652	0.196523	0.11195	0.0289574	-0.0466973	-0.0786384	-0.0755064	-0.0615917	-0.051039	-0.0382833	-0.0298807	-0.0565906	-0.0706498	-0.0701245	-0.0521591	-0.0236464	-0.0308212	-0.0225612	-0.0326955	-0.0642937
Paramacrobiotus	tail	stra	out	c(t=16)	0.177113	0.30822	0.355068	0.371246	0.43549	0.418134	0.389201	0.268581	0.139618	0.0402607	-0.0214702	-0.0447933	-0.0469633	-0.0579785	-0.0752196	-0.082077	-0.112121	-0.116518	-0.0877801	-0.0514956	-0.0117993	0.00252189	-0.0130275
Paramacrobiotus	tail	stra	out	c(t=17)	0.0255792	0.0281734	0.0454563	0.0716972	0.089072	0.0326957	-0.0402608	-0.098703	0.0087326	0.199671	0.270413	0.27166	0.17469	0.10907	0.157212	0.190603	0.14907	0.0929956	0.0299547	-0.0629333	-0.124256	-0.194446	-0.250332	-0.23364
Paramacrobiotus	tail	stra	out	c(t=18)	0.550179	0.39965	0.283029	0.21484	0.107827	0.0536642	0.0530448	0.0358203	-0.0309315	-0.0831224	-0.124424	-0.090944	-0.0287144	0.00254636	0.0202949	0.0294425	0.040917	0.123369	0.218922	0.260295	0.223755	0.129139	0.0906867	0.0905497	0.101219	0.105714
Paramacrobiotus	tail	stra	out	c(t=19)	0.874397	0.957862	0.88287	0.628233	0.385514	0.145839	0.103182	0.0985564	0.0563841	-0.00782474	-0.0412681	-0.0316934	-0.00953622	-0.0107148	-0.0178019	-0.00550583	0.00875312	0.0200014	0.0203781	0.0278622	0.0369401	0.0250783	0.00847831
Paramacrobiotus	tail	stra	out	c(t=20)	-0.0266642	-0.0720193	0.0367309	0.162479	0.212265	0.25914	0.259713	0.267569	0.279227	0.218138	0.123589	0.0393267	-0.0529906	-0.0935796	-0.091305	-0.0928355	-0.0906104	-0.109352	-0.0920835	-0.0528747
Paramacrobiotus	tail	stra	out	c(t=21)	-0.107069	-0.0601926	-0.0341964	-0.016635	-0.00259202	-0.00248599	-0.0306355	-0.0547693	-0.018099	0.0822681	0.235835	0.309458	0.263543	0.206269	0.168314	0.18932	0.14486	0.0408164	-0.0285511	-0.054825
Paramacrobiotus	tail	turn	out	c(t=724)	0.116299	0.156697	0.218216	0.202097	0.173314	0.122183	0.0767125	0.0607191	0.0510251	0.0433303	0.0414173	0.0180702	-0.0102299	-0.0332365	-0.0676451	-0.0918724	-0.0781035	-0.0892209	-0.106911	-0.171277	-0.235006	-0.247161	-0.248146	-0.214563
Paramacrobiotus	tail	turn	out	c(t=725)	-0.0858322	-0.0390852	-0.0264992	-0.0149961	-0.0516107	-0.113718	-0.146418	-0.139857	-0.0559861	0.0494522	0.144673	0.208826	0.210274	0.146047	0.104164	0.0729635	0.0677918	0.0429197	-0.0619621	-0.174812	-0.285867	-0.41467
Paramacrobiotus	tail	turn	out	c(t=726)	-0.0309005	-0.0260851	-0.0299592	-0.0312693	-0.0510996	-0.0981048	-0.135948	-0.166944	-0.154348	-0.10931	-0.0763417	-0.0171236	-0.0064153	-0.020439	0.0134781	0.0790089	0.156461	0.27195	0.275009	0.187784	0.119421	0.0899601	0.040244
Paramacrobiotus	tail	turn	out	c(t=727)	0.276502	0.182412	0.146796	0.0632406	-0.0912626	-0.206857	-0.27497	-0.285516	-0.270722	-0.233698	-0.151101	-0.0838182	-0.0704437	-0.092412	-0.113481	-0.0576573	0.0310819	0.121327	0.155598	0.206721	0.231396	0.267323	0.255877	0.142455
Paramacrobiotus	tail	turn	out	c(t=728)	0.0135067	-0.0683163	-0.0860463	-0.0511245	-0.0198517	0.0158499	0.0530317	0.0509726	0.0752019	0.0668394	0.0506077	0.0466234	0.051536	0.112558	0.166205	0.144371	0.147227	0.042707	-0.118254
Paramacrobiotus	tail	turn	out	c(t=729)	-0.0835842	-0.0619088	-0.0691988	-0.0578675	-0.0126218	0.0348979	0.093606	0.147106	0.156784	0.138523	0.0818834	0.0800005	0.10969	0.0760896	-0.0117077	-0.0836347	-0.0674892	-0.0105314	0.0202589	0.0266727	0.0235294	0.105048
Paramacrobiotus	tail	turn	out	c(t=730)	-0.260697	-0.3783	-0.377917	-0.290913	-0.188875	-0.0762471	-0.00815537	0.00998385	0.0193315	0.0621661	0.0671512	0.0819855	0.107776	0.094012	0.0833735	0.0356382	-0.0067116	-0.0178953	0.0401419	0.0993341	0.0625774	0.0375347	0.0295194	0.0504777	0.0928467	0.0983101	0.0922856	0.182064	0.248054
Paramacrobiotus	tail	turn	out	c(t=731)	-0.125022	-0.243848	-0.312263	-0.340185	-0.381984	-0.357295	-0.232607	-0.0730577	0.0117402	-0.00502557	-0.0545409	-0.0886475	-0.0394169	0.0247255	0.0471391	0.0563633	0.064584	0.0873477	0.095035	0.126448	0.118506	0.0413722	0.0242646	0.034622	0.0875144	0.110581	0.0749087	0.0345643	0.0480794
Paramacrobiotus	tail	turn	out	c(t=732)	0.00429297	0.00384475	0.0175654	0.0597209	0.107649	0.10709	0.0943729	0.0641266	0.0515892	0.0391289	-0.0692355	-0.19486	-0.181384	-0.0975134	-0.0510315	-0.0829473	-0.173599	-0.215587	-0.105972	-0.0240042	-0.0272738	-0.0637903	-0.0163774	0.075754	0.0853304	0.0838331	0.00439923	-0.0885779
Paramacrobiotus	tail	turn	out	c(t=733)	0.0591077	0.0106081	0.009938	0.026421	0.0387477	0.0394043	0.0282069	0.0225923	0.0167674	0.012904	0.0163864	0.0208901	-0.00673657	-0.0527453	-0.0952469	-0.0282999	0.0496731	0.0101781	-0.0423151	-0.108904	-0.0752349	0.0177758	0.0601295	0.0769135
Paramacrobiotus	tail	turn	out	c(t=734)	0.0849873	0.0279335	-0.0262988	-0.0694027	-0.0924231	-0.0721121	-0.0405445	-0.0288398	-0.0428977	-0.0240698	0.00884969	0.0518702	0.112984	0.152284	0.1369	0.0381275	-0.11164	-0.198721	-0.167521	-0.130565	-0.17143	-0.221111	-0.346912	-0.376769
Paramacrobiotus	tail	turn	out	c(t=735)	-0.0087051	-0.0412974	-0.0439682	-0.0581336	-0.0735538	-0.0686864	-0.0545926	-0.0374406	-0.0294394	-0.013602	0.00449698	0.0223949	0.0293216	0.0365673	0.0326159	0.0194232	0.0126829	0.0113955	0.00816709	-0.0242164	-0.0444284	-0.0772671	-0.103985
Paramacrobiotus	tail	turn	out	c(t=736)	0.409496	0.317287	0.141124	0.0261609	-0.102033	-0.201844	-0.224214	-0.281186	-0.260919	-0.133688	-0.0926266	-0.0876478	-0.146681	-0.238276	-0.179356	-0.0398696	0.0317034	0.0504837	0.0209067	0.0461795
Paramacrobiotus	tail	turn	out	c(t=737)	0.0753531	0.0566648	0.0468794	0.00526734	0.00557178	0.307585	0.618656	0.619771	0.303195	-0.156833	-0.368279	-0.408591	-0.444373	-0.370076	-0.196439	-0.12917	-0.126057	-0.158231	-0.201103	-0.0874308	0.0199463	0.0351056	0.0355319	-0.0112476
Paramacrobiotus	tail	turn	out	c(t=738)	-0.208548	-0.123186	-0.0329338	-0.102411	-0.206783	-0.217526	-0.235157	-0.173107	-0.043658	0.0278566	0.206351	0.342288	0.341002	0.205263	0.0801195	-0.00704323	-0.208721	-0.371572	-0.42388	-0.309288	-0.126112	-0.0535359	-0.103207	-0.18627	-0.333048	-0.362148
Paramacrobiotus	tail	turn	out	c(t=739)	0.173988	0.0763521	0.0288179	0.00422135	-0.0508816	-0.0828063	-0.0888318	-0.105377	-0.110923	-0.144762	-0.174371	-0.177969	-0.190118	-0.109592	-0.0916919	0.0128705	0.157996
Paramacrobiotus	tail	turn	out	c(t=740)	-0.00178277	0.0100863	0.0424447	0.0818977	0.0964328	0.0860941	0.0295277	-0.016625	-0.00753359	0.0126738	0.0410643	0.0421988	0.0172164	-0.0834792	-0.23653	-0.274138	-0.251794	-0.160573	-0.0423673	-0.0566131	-0.0542111	-0.0669544	-0.0880377	-0.0903281	-0.0834683	-0.0922066	-0.135321
Paramacrobiotus	tail	turn	out	c(t=741)	0.00633527	0.017296	-0.00172071	-0.0606962	-0.0950133	-0.0891003	-0.0560961	-0.0363365	-0.0427862	-0.0250749	0.0348856	0.0794065	0.0840653	0.0700845	0.0620107	0.0562541	0.00963701	-0.0322058	-0.0650762	-0.060243	-0.0437939	-0.0347001
Paramacrobiotus	tail	turn	out	c(t=742)	-0.133028	-0.15313	-0.132412	-0.0895327	-0.0728419	-0.052925	-0.0567969	-0.073683	-0.101447	-0.196906	-0.251668	-0.170179	-0.0228367	0.174383	0.256313	0.171448	0.030876	-0.0175728	-0.0587298	-0.0319141	0.0292205
Paramacrobiotus	tail	turn	out	c(t=743)	0.092991	0.0923672	0.120223	0.138199	0.0749423	-0.0505084	-0.151895	-0.207099	-0.194791	-0.159605	-0.0962463	-0.0745241	-0.0789234	-0.0893003	-0.0734601	0.0356737	0.131362	0.1697	0.176516	0.203858	0.260228
Paramacrobiotus	tail	turn	out	c(t=744)	0.188876	0.140078	0.14733	0.159414	0.105693	0.0228904	-0.0551303	-0.0806205	-0.0506404	-0.0506386	-0.0924718	-0.0964849	-0.0728361	-0.0555529	-0.068627	-0.104422	-0.118477	-0.092973	-0.0659166
Paramacrobiotus	tail	turn	out	c(t=745)	0.0262258	-0.00732077	-0.0364089	-0.0361846	-0.0157433	0.0256113	0.0836506	0.13531	0.160945	0.133182	0.0130384	-0.10372	-0.15345	-0.115503	-0.0736544	-0.066065	-0.100148	-0.121118	-0.13551	-0.170273
Paramacrobiotus	tail	turn	out	c(t=746)	-0.0462382	-0.0243207	-0.0329212	-0.0249163	-0.0048024	0.0426585	0.0995859	0.125933	0.0944925	0.0161747	-0.0618711	-0.0818311	-0.0185161	-0.00167047	-0.0358755	-0.109605	-0.202087	-0.199702	-0.235076	-0.326109
Paramacrobiotus	tail	turn	out	c(t=747)	-0.0191793	0.04727	0.0612673	0.0900632	0.088188	0.0346173	0.0288304	0.0124532	-0.0164782	-0.0101179	-0.106683	-0.184161
Paramacrobiotus	tail	turn	out	c(t=748)	-0.154863	-0.251071	-0.305858	-0.275479	-0.2468	-0.13342	-0.0172027	0.0629133	0.11713	0.136552	0.100951	0.129551	0.0501745	-0.117754
Paramacrobiotus	tail	turn	out	c(t=749)	-0.116204	-0.0450867	-0.0284864	-0.0199252	-0.00526551	-0.00790938	0.00786902	0.0531527	0.0954228	0.11471	0.0925852	0.0532644	0.0538473	0.0615581	0.0878457	0.0983629	0.0985774	0.109339
Paramacrobiotus	tail	turn	out	c(t=750)	-0.482014	-0.543885	-0.42637	-0.286275	-0.21971	-0.112611	-0.0592949	0.032495	0.119382	0.144057	0.172186	0.181522	0.209873	0.157496	0.0263115
Paramacrobiotus	tail	turn	out	c(t=751)	0.244848	0.275488	0.278171	0.209832	0.076937	-0.120319	-0.269488	-0.284563	-0.201088	-0.120178	-0.117699	-0.141548	-0.109525	-0.0353113	0.079873	0.108469	0.174896	0.272719
Paramacrobiotus	tail	turn	out	c(t=752)	-0.0859795	-0.240995	-0.340505	-0.318728	-0.278942	-0.117435	0.00886789	0.0275284	0.0788751	0.145289	0.209035	0.284611	0.216714	0.0590439	-0.0299004	-0.0995921	-0.157921	-0.106344
Paramacrobiotus	tail	turn	out	c(t=753)	-0.0581641	-0.115346	-0.0903897	-0.0849657	-0.111684	-0.123264	-0.20537	-0.288981	-0.304512	-0.224308	-0.0837351	0.0655392	0.18609	0.205237	0.269217	0.196126	-0.0128497
Paramacrobiotus	tail	turn	out	c(t=754)	-0.0663363	-0.106967	-0.12886	-0.0950414	-0.0559159	-0.00682942	-0.0101753	-0.065127	-0.128052	-0.0731897	0.0131442	0.0583718	0.0355454	-0.0460834	-0.132058	-0.11418	-0.0886804	-0.0861178	-0.102422
Paramacrobiotus	tail	turn	out	c(t=291)	-0.108482	0.00753716	0.120434	0.224943	0.275638	0.187389	0.0964781	0.0261388	0.0576541	0.0919109	0.0333361	0.0146496	0.209751	0.314241	0.34872	0.291389	0.121956	0.041315	-0.0649458	-0.246353	-0.401284	-0.392498	-0.375731	-0.227234	-0.229804	-0.459676
Paramacrobiotus	tail	turn	out	c(t=292)	0.021034	0.0903665	0.0164228	-0.0515922	-0.0342052	0.0412701	0.0982368	0.127129	0.0629111	-0.0167986	-0.0468422	0.0551125	0.16082	0.199811	0.121706	0.0509802	0.0661315	0.0934563	0.0995905	0.103403	0.121249	0.133514	0.124077	0.143484
Paramacrobiotus	tail	turn	out	c(t=293)	-0.105489	-0.0154749	0.0304056	0.0414831	0.0575892	0.0533584	0.0440379	0.0594109	0.118112	0.198171	0.195844	0.168058	0.127287	0.119299	0.148913	0.148297	0.142743	0.144256	0.171743
Paramacrobiotus	tail	turn	out	c(t=294)	-0.16832	-0.158448	-0.0639053	0.0104511	0.0902195	0.156666	0.171394	0.172257	0.163972	0.162082	0.181895	0.166169	0.184229	0.163629	0.12566
Paramacrobiotus	tail	turn	out	c(t=295)	0.0543967	0.0251019	-0.134655	-0.282722	-0.390796	-0.400239	-0.299584	-0.164818	-0.0642365	0.00136956	0.0914354	0.135655	0.155934	0.150377	0.151654	0.147933
Paramacrobiotus	tail	turn	out	c(t=296)	0.0342277	0.165458	0.251887	0.258374	0.294087	0.251875	0.169859	0.0743995	-0.0215279	-0.0863135	-0.117412	-0.120788	-0.0957124	-0.0646317	-0.0580589	-0.0418609	0.00170631
Paramacrobiotus	tail	turn	out	c(t=297)	0.119924	-0.012456	-0.246418	-0.255468	-0.23589	-0.281409	-0.241478	-0.230423	-0.261304	-0.127527	0.00442176	0.0963086	0.165486	0.165577	0.186462	0.192985	0.223099	0.237623	0.232058
Paramacrobiotus	tail	turn	out	c(t=298)	-0.188645	-0.126947	-0.118611	-0.10634	-0.0701165	-0.0405325	-0.0306276	-0.040656	-0.0493125	-0.0581075	-0.0800798	-0.0900952	-0.0912993	-0.0796134	-0.0716382	-0.0807618	-0.0691731
Paramacrobiotus	tail	turn	out	c(t=299)	-0.0463904	-0.0609957	-0.0842716	-0.0801677	-0.0713216	-0.0554262	-0.048355	-0.0603823	-0.0946184	-0.122832	-0.139078	-0.131527	-0.0704941
Paramacrobiotus	tail	turn	out	c(t=300)	-0.0303011	-0.0663892	-0.063188	-0.05355	-0.111107	-0.178825	-0.205216	-0.109289	0.0692485	0.177072	0.155924	0.0730496	-0.00613948	-0.033256
Paramacrobiotus	tail	turn	out	c(t=301)	0.056857	0.0577179	0.0272958	-0.0367183	-0.102221	-0.183023	-0.254498	-0.312117	-0.319119	-0.251583	-0.148802	-0.0747746	-0.0464416	-0.035515
Paramacrobiotus	tail	turn	out	c(t=302)	0.0183393	0.15673	0.176395	0.140535	0.176062	0.206955	0.229043	0.190783	0.0820937	-0.0603814	-0.201654	-0.382467	-0.549647	-0.559388	-0.547069	-0.386205	-0.158843
Paramacrobiotus	tail	turn	out	c(t=303)	0.0946432	0.153601	0.146942	0.198902	0.366709	0.414441	0.25514	-0.00700703	-0.217816	-0.20889	-0.0893022	-0.04435	-0.0257524	-0.0244489
Paramacrobiotus	tail	turn	out	c(t=304)	0.0266029	0.119553	0.111581	0.13828	0.221713	0.273832	0.259588	0.231119	0.194209	0.183744	0.177987	0.114587	0.0691061
Paramacrobiotus	tail	turn	out	c(t=305)	-0.323039	-0.480984	-0.525019	-0.465236	-0.38848	-0.278173	-0.127861	0.00851771	0.133362	0.177632	0.168916	0.177923	0.196933	0.272732	0.283417	0.380922	0.545575
Paramacrobiotus	tail	turn	out	c(t=306)	0.0322041	-0.103542	-0.211655	-0.218074	-0.19739	-0.136365	-0.0783768	-0.0559819	-0.0222112	0.0252491	0.052432	0.0759762	0.0780825	0.108123	0.113047
Paramacrobiotus	tail	turn	out	c(t=307)	0.01892	0.133981	0.153637	0.125356	0.127282	0.0890705	0.0660468	0.0279343	0.00402002	-0.0145618	-0.065857
Paramacrobiotus	tail	turn	out	c(t=308)	-0.681638	-0.633695	-0.669803	-0.576131	-0.381474	-0.14812	0.0505052	0.0752359	0.0498639	0.0254626	0.0447382	0.071514	0.0843287	0.100135	0.105072	0.128864
Paramacrobiotus	tail	turn	out	c(t=309)	-0.0631363	-0.272491	-0.425498	-0.459239	-0.523034	-0.481184	-0.349296	-0.233607	-0.119952	-0.0848212	-0.0519939	0.00229922	0.0221231	0.0226248	0.00856119	0.00429473
Paramacrobiotus	tail	turn	out	c(t=310)	-0.133166	-0.341983	-0.523251	-0.552966	-0.508121	-0.338558	-0.115159	0.0106794	0.0204115	0.0103674	0.0422357	0.0704076	0.0549285	0.006445	-0.0639779	-0.086999	-0.0690064
Paramacrobiotus	tail	turn	out	c(t=311)	-0.328853	-0.305558	-0.288123	-0.328459	-0.343765	-0.36695	-0.371285	-0.350833	-0.361028	-0.333057
Paramacrobiotus	tail	turn	out	c(t=1400)	0.366155	0.301351	0.225009	0.162338	0.0837537	0.0110531	-0.0508672	-0.0978863	-0.120295	-0.133361	-0.182247	-0.243632	-0.278322	-0.345735	-0.379359	-0.354342	-0.226448	-0.0256377	0.0898652	0.1693	0.211173	0.212981	0.161964	0.064627	-0.00122949	-0.0322665	-0.0327003
Paramacrobiotus	tail	turn	out	c(t=1401)	-0.115432	-0.000290308	0.0324259	0.0157096	0.0401983	0.0970097	0.18334	0.234988	0.216898	0.196871	0.172457	0.149245	0.145268	0.118433	0.0528746	-0.0920582	-0.281445	-0.412549	-0.466361	-0.453809	-0.392278	-0.287081	-0.164067	-0.0755253	-0.0254704	-0.0140704	-0.0271817
Paramacrobiotus	tail	turn	out	c(t=1402)	-0.0808169	-0.0124154	0.00129366	-0.0214397	-0.0265975	-0.0388065	-0.0540374	-0.0502908	-0.0262889	0.0191073	0.0478605	0.0428775	0.0300067	0.0308028	0.0229949	-0.0205837	-0.0940285	-0.16655	-0.232831	-0.299037	-0.372477	-0.423697	-0.459475	-0.467119
Paramacrobiotus	tail	turn	out	c(t=1403)	-0.0504647	-0.00942334	0.0504695	0.139726	0.262679	0.340519	0.331068	0.183763	-0.047382	-0.250376	-0.359229	-0.363848	-0.278285	-0.211703	-0.117433	-0.0459111	-0.00331914	0.0513975	0.0725527	0.045605	0.0082319	-0.047054	-0.0554117
Paramacrobiotus	tail	turn	out	c(t=1404)	-0.086027	-0.00526435	0.0595279	0.0949893	0.095135	0.0975681	0.0733068	0.0427253	0.0309041	0.0249935	0.0491061	0.0515824	0.0233867	-0.00748935	-0.0370772	-0.0909885	-0.142319	-0.153217	-0.111472	-0.0969048	-0.0879691	-0.134528	-0.214891
Paramacrobiotus	tail	turn	out	c(t=1405)	-0.300735	-0.383987	-0.420433	-0.318689	-0.16437	0.0283546	0.153007	0.164962	0.147569	0.137859	0.164317	0.196399	0.154527	0.0881302	0.00845664	-0.0387362	-0.0730591	-0.104913	-0.109714	-0.0821101	-0.0781993	-0.103401	-0.12924	-0.162295	-0.170476
Paramacrobiotus	tail	turn	out	c(t=1406)	-0.0341766	-0.11033	-0.120022	-0.0338151	0.042717	0.108947	0.0119673	-0.142907	-0.307225	-0.421396	-0.323513	-0.0810523	0.15656	0.298276	0.292568	0.231105	0.202431	0.141659	0.105092	0.0582715	0.0299998	0.0363631	0.0284178	0.0655199	0.135237
Paramacrobiotus	tail	turn	out	c(t=1407)	-0.225795	0.055724	0.00140757	0.000818357	-0.0149795	-0.0214702	-0.0150399	0.00760207	0.0344985	0.0539196	0.0456817	0.015396	-0.00981448	0.0810865	0.168543	0.291913	0.381198
Paramacrobiotus	tail	turn	out	c(t=1408)	-0.479544	-0.483139	-0.477595	-0.398692	-0.318813	-0.204715	-0.116814	-0.0585705	-0.00612787	0.0138028	0.0292625	0.046436	0.0473212	0.0409391	0.0513729	0.0761435	0.100644	0.0949836	0.0522082	0.0265207	0.0100694	0.0201588	0.0334724	0.026899
Paramacrobiotus	tail	turn	out	c(t=1409)	-0.0465112	-0.0416331	-0.126175	-0.256705	-0.290875	-0.280444	-0.228997	-0.103018	-0.153123	-0.178306	-0.146569	-0.0870415	0.0769685	0.189157	0.225496	0.222749	0.183865	0.133648
Paramacrobiotus	tail	turn	out	c(t=1410)	-0.57953	-0.481968	-0.337443	-0.252177	-0.138472	-0.0671669	-0.0248475	0.0243683	0.0716316	0.11193	0.102559	0.0706074	0.025579	0.0202785	0.0115805	-0.102484	-0.278483	-0.412517	-0.419969	-0.318531	-0.248925	-0.210141
Paramacrobiotus	tail	turn	out	c(t=1411)	-0.107499	-0.113481	-0.0826063	-0.105449	-0.184432	-0.243581	-0.259825	-0.205631	-0.174009	-0.144102	-0.108784	-0.102838	-0.178586	-0.248736	-0.193746	-0.0380982	0.10889	0.133503	0.103991	0.0736278	0.0672293	0.0484688	0.0132214
Paramacrobiotus	tail	turn	out	c(t=1412)	-0.00449389	-0.0259023	-0.0607753	-0.0732136	-0.0611154	-0.0263238	0.00312935	-0.00758127	-0.0430285	-0.0687339	-0.102285	-0.144947	-0.178502	-0.212349	-0.215114	-0.202366	-0.191427	-0.160642	-0.162478
Paramacrobiotus	tail	turn	out	c(t=1413)	-0.0198477	-0.0886234	-0.0886942	-0.050426	-0.0464578	-0.0636639	-0.16529	-0.286346	-0.264218	-0.0936189	0.103429	0.218843	0.181974	0.114402	0.0867402	0.0574834	0.0566815	0.0451154
Paramacrobiotus	tail	turn	out	c(t=1414)	0.0830567	0.0839761	0.0621942	0.00631918	-0.0767614	-0.14945	-0.179195	-0.194886	-0.176498	-0.144415	-0.0721812	-0.00460643	0.0277006	0.0281495	0.00903608	-0.00887956	-0.0245325	-0.0396538
Paramacrobiotus	tail	turn	out	c(t=1415)	0.171953	0.313092	0.389262	0.352915	0.277003	0.132367	-0.00669367	-0.0978588	-0.135227	-0.156845	-0.141281	-0.117613	-0.105591	-0.114578	-0.21957	-0.314027	-0.403125	-0.406342	-0.255371
Paramacrobiotus	tail	turn	out	c(t=1416)	0.0400025	0.0564776	0.0538356	0.0282119	0.0122922	0.00962186	0.0378793	0.13466	0.307784	0.417319	0.381931	0.19028	-0.128936	-0.360897	-0.490412	-0.528757	-0.391143
Paramacrobiotus	tail	turn	out	c(t=1417)	0.250598	0.201844	0.157891	0.158064	0.0810209	0.0162149	-0.0528575	-0.0871476	-0.0771889	-0.0982473	-0.120972	-0.11687	-0.0622891	0.00300382	0.0420276	0.0585309	0.123656	0.273542	0.350877	0.445404	0.375017	0.111199
Paramacrobiotus	tail	turn	out	c(t=1418)	0.195392	0.456512	0.541572	0.418278	0.394838	0.353537	0.292646	0.255815	0.161509	0.0421967	-0.000522575	-0.00788731	-0.0370071	-0.0600122	-0.0592366	-0.0443552	-0.0370828	-0.0513537	-0.0790696	-0.109006	-0.11844	-0.0966747	-0.0695633	-0.0501032	-0.0582589	-0.0749326	-0.0807679	-0.0918953
Paramacrobiotus	tail	turn	out	c(t=1419)	0.175541	0.119641	0.085881	0.0701288	0.0978549	0.188987	0.350578	0.442196	0.439407	0.349725	0.251952	0.14478	0.053455	0.0133615	0.00142973	-0.000712526	-0.0469255	-0.128353	-0.174716	-0.185932	-0.163096	-0.140297	-0.126473	-0.109474
Paramacrobiotus	tail	turn	out	c(t=1420)	0.367302	0.382966	0.320297	0.253089	0.170317	0.0519959	-0.0297011	-0.0778026	-0.0529455	-0.00666515	0.015368	0.047952	0.12708	0.21322	0.338158	0.404148	0.398132	0.287245	0.0734732	-0.0966693	-0.191655	-0.210886	-0.205993	-0.198933	-0.198925
Paramacrobiotus	tail	turn	out	c(t=1421)	-0.0772065	0.0225698	0.148973	0.230814	0.251476	0.26379	0.316407	0.403859	0.442185	0.355009	0.18561	0.0802106	0.0361215	0.0274793	0.0321518	0.0340861	0.0307462	0.0278658	0.0183066	-0.00261834	-0.0381955	-0.0537675	-0.0752599	-0.0893128
Paramacrobiotus	tail	turn	out	c(t=1422)	0.0144102	0.00779086	0.00471123	0.00479097	0.00711867	0.0129207	0.0165345	-0.00416237	-0.0011953	0.064372	0.378734	0.697773	0.754057	0.566174	0.238074	0.0303055	-0.0628196	-0.120031	-0.123278	-0.0975988	-0.0629048	-0.0215192
Paramacrobiotus	tail	turn	out	c(t=1423)	-0.039502	0.00603608	0.0210868	0.0547555	0.0977602	0.108848	0.10223	0.118079	0.155723	0.161088	0.138523	0.138424	0.1866	0.332093	0.441189	0.437698	0.376967	0.221508	0.131664	0.0781443	0.0444579	0.0344189	-0.0247685
Paramacrobiotus	tail	turn	out	c(t=1424)	-0.0516226	-0.0056892	0.00964937	0.0279429	0.077968	0.0660836	-0.00459061	-0.0499214	0.0174231	0.163264	0.309643	0.220778	0.127848	0.143178	0.273415	0.431304	0.449385	0.347587	0.225588	0.106858	0.0549758	0.0492502	0.0306421	0.013917	-0.0204039	-0.0426207
Paramacrobiotus	tail	turn	out	c(t=1425)	-0.0505611	-0.0258903	0.0181469	0.0608845	0.106361	0.128777	0.132009	0.112923	0.0956133	0.0842821	0.0823807	0.0786043	0.0673547	0.111205	0.205446	0.258859	0.297472	0.303864	0.296686	0.308804	0.253531	0.231736	0.223885	0.212727	0.271806
Paramacrobiotus	tail	stra	in	c(t=278)	-0.231143	-0.281572	-0.247336	-0.199957	-0.124438	-0.0412427	0.0264208	0.06465	0.0985825	0.112291	0.110349	0.100588	0.117806	0.134928	0.130775	0.1393	0.202606	0.243483	0.258558	0.225188	0.168691	0.151085	0.105309	0.0651132
Paramacrobiotus	tail	stra	in	c(t=279)	-0.046973	-0.063343	-0.0933072	-0.127676	-0.165376	-0.191859	-0.166243	-0.122854	-0.105999	-0.113323	-0.15064	-0.164037	-0.172595	-0.213997	-0.224509	-0.119795	0.0867122	0.259702	0.442361	0.539166	0.494138	0.515414	0.202542	-0.219748
Paramacrobiotus	tail	stra	in	c(t=280)	-0.0625679	-0.0216607	0.0269152	0.0378111	0.0370437	0.0222882	0.027285	0.0571626	0.0960892	0.122054	0.136332	0.174643	0.180392	0.105664	-0.065768	-0.241859	-0.39991	-0.436807	-0.397531	-0.367977	-0.17877	-0.0210114
Paramacrobiotus	tail	stra	in	c(t=281)	-0.0259088	-0.105481	-0.122926	-0.0791316	-0.0272717	0.036878	0.0368	0.0195156	0.0213705	0.0414423	0.0615449	0.0592511	0.0469053	0.0390145	0.0387935	0.0184948
Paramacrobiotus	tail	stra	in	c(t=282)	-0.256079	-0.247606	-0.216082	-0.205115	-0.169061	-0.173348	-0.18212	-0.172238	-0.143877	-0.0656646	0.0143336	0.0846192	0.145022	0.143105	0.104289	0.0851461	0.101095	0.139932	0.172803	0.142522
Paramacrobiotus	tail	stra	in	c(t=283)	-0.0984301	-0.0480532	-0.0514268	-0.0875469	-0.116252	-0.124236	-0.100727	-0.0755759	-0.0888977	-0.0960975	-0.136569	-0.202103	-0.191434	-0.163617	-0.113242	-0.0268203	0.00230529	0.00995154	0.0293048	0.0409283	0.0319069
Paramacrobiotus	tail	stra	in	c(t=284)	0.424066	0.462585	0.454845	0.439133	0.379785	0.265951	0.156616	0.0394048	-0.019105	-0.061073	-0.0878798	-0.102053	-0.116132	-0.118322	-0.125698	-0.141522	-0.183705	-0.230723	-0.233409	-0.176013	-0.0979011	-0.00876829	0.0247773	-0.00737278	-0.0283648	-0.102672	-0.142164
Paramacrobiotus	tail	stra	in	c(t=285)	-0.0137071	-0.00429694	0.0226765	0.106149	0.278737	0.384597	0.38964	0.328047	0.236235	0.173933	0.117266	0.0861048	0.093413	0.0836095	0.00870126	-0.098488	-0.210877	-0.260612	-0.253362	-0.206383	-0.173605	-0.144456	-0.0956286	-0.0351965	0.0729671
Paramacrobiotus	tail	stra	in	c(t=286)	0.0854462	0.0613863	0.0473696	0.0325991	-0.0113391	-0.0950997	-0.0964337	0.0831656	0.255744	0.343878	0.320893	0.167169	0.0980469	0.0696558	0.0423834	0.0454499	0.0536632	0.0588162	0.0802925	0.0866922
Paramacrobiotus	tail	stra	in	c(t=287)	0.11275	0.183869	0.118722	0.0336322	0.0619461	0.131822	0.267039	0.260283	0.098536	0.00353221	-0.115348	-0.141882	-0.15381	-0.177915	-0.00253652	0.0360761	0.17083	0.366035
Paramacrobiotus	tail	stra	in	c(t=288)	0.0375497	0.109574	0.108532	0.102537	0.144769	0.162361	0.186081	0.157594	0.087824	0.038365	-0.00782653	-0.0169909	-0.0324868	-0.0395653	-0.0442233	-0.0264883	0.0117583
Paramacrobiotus	tail	stra	in	c(t=289)	-0.333333	-0.264499	-0.168884	-0.113258	-0.0546133	-0.0137181	0.0233286	0.0795148	0.100494	0.0924088	0.1029	0.153354	0.187942	0.216998	0.247589	0.260252	0.253964	0.176339	0.0766069	0.0124921	-0.0336091	-0.0377047	-0.0323383	-0.0440982	-0.0806288
Paramacrobiotus	tail	stra	in	c(t=290)	-0.017837	-0.0730646	-0.127243	-0.145107	-0.188083	-0.207944	-0.212532	-0.200665	-0.149088	-0.131094	-0.146504	-0.151192	-0.161818	-0.156945	-0.0939701	0.0340693	0.232857	0.389518	0.431775	0.393761	0.309562	0.234355	0.176143	0.140681
Paramacrobiotus	tail	stra	in	c(t=291)	0.130794	0.0909251	0.0291481	-0.0406222	-0.100165	-0.162993	-0.166063	-0.127875	-0.0763667	-0.0423471	-0.0744137	-0.0992896	-0.0739873	-0.00182435	0.0507102	0.0310378	-0.0290821	-0.0899162	-0.125405	-0.14055	-0.121556
Paramacrobiotus	tail	stra	in	c(t=292)	-0.0135681	0.123279	0.238781	0.174459	0.13828	0.0610095	-0.0390216	-0.0772595	-0.0818992	-0.0843121	-0.0838372	-0.116397	-0.128108	-0.146969	-0.18303	-0.205487	-0.217673	-0.186727	-0.157575	-0.146754	-0.1525
Paramacrobiotus	tail	stra	in	c(t=293)	-0.0278504	0.0774233	0.237402	0.343045	0.31988	0.364243	0.289253	0.238493	0.174585	0.045806	-0.08416	-0.187314	-0.221415	-0.199923	-0.149019	-0.109312	-0.111378	-0.138517	-0.154339	-0.163765	-0.123663
Paramacrobiotus	tail	stra	in	c(t=294)	0.0581489	0.0591438	0.054728	0.0325418	0.0124119	0.00648677	0.0130555	0.0241124	0.0513704	0.0946287	0.123031	0.110911	0.0495233	-0.0493341	-0.128017	-0.187503	-0.208471	-0.155984
Paramacrobiotus	tail	stra	in	c(t=295)	0.447724	0.612269	0.598877	0.51308	0.454191	0.316503	0.216326	0.091348	0.00247046	-0.019598	-0.0256322	-0.0296706	-0.0283511	-0.0460175	-0.0512244	-0.0655219	-0.0735746	-0.0780751
Paramacrobiotus	tail	stra	in	c(t=296)	-0.0210481	-0.0245729	-0.040821	-0.0236179	0.139407	0.44531	0.661162	0.65308	0.425876	0.163561	0.0453926	0.00831004	-0.0139839	-0.044984	-0.0781899	-0.0983314	-0.107949	-0.0850429	-0.0533749	-0.0360755	-0.0199076	-0.0135439
Paramacrobiotus	tail	stra	in	c(t=297)	0.0352463	0.0676558	0.0643199	0.0262202	0.0262438	0.0910592	0.157936	0.221674	0.311684	0.365306	0.381061	0.286359	0.14564	0.099376	0.0729561	0.0318243	-0.0365674	-0.123044	-0.159959	-0.205134
Paramacrobiotus	tail	stra	in	c(t=298)	0.667306	0.556581	0.368759	0.246618	0.143267	0.0722734	0.0840335	0.0908221	0.0459332	0.0512236	0.0790942	0.0792579	0.0872546	0.0700793	0.0667322	0.0780263	0.0848733	0.0233604	-0.0559533
Paramacrobiotus	tail	stra	in	c(t=299)	-0.187319	-0.196052	-0.141483	-0.0827773	-0.0836614	-0.0905771	-0.13506	-0.270764	-0.347946	-0.421811	-0.361491	-0.242702	-0.169825	-0.129451	-0.0881504	-0.0509286	-0.0376269	-0.0381819	-0.0199828	0.00863993	0.0110707	-0.0171161	-0.0393807	-0.0840008	-0.10528
Paramacrobiotus	tail	stra	in	c(t=300)	0.0570251	-0.000516871	0.00374045	0.000321763	0.0128892	0.0197624	0.0104273	0.00460204	0.0480782	0.158717	0.33832	0.54521	0.596642	0.523732	0.33154	0.141085	0.0774528	0.0140996	-0.0156469	-0.0342366	-0.0588278	-0.0634461	-0.115989
Paramacrobiotus	tail	stra	in	c(t=301)	-0.0405933	0.05119	0.135988	0.195015	0.299354	0.342321	0.283138	0.211712	0.194194	0.224082	0.220502	0.12899	0.0807721	0.107902	0.128138	0.131097	0.0713054	0.000744002
Paramacrobiotus	tail	stra	in	c(t=302)	-0.00952309	0.0145543	0.020622	0.0249151	0.0455095	0.0473358	0.0418149	0.0389347	0.0355179	0.0298521	0.0868335	0.322871	0.565697	0.66934	0.518068	0.217319	0.0237522	-0.0774082	-0.0788852	-0.0515168	-0.0432768	-0.0261189	-0.00735866
Paramacrobiotus	tail	stra	in	c(t=303)	-0.0432672	-0.0180894	-0.0266609	-0.0296261	-0.0192119	0.000246198	0.0276602	0.0280354	0.0129013	0.00731098	0.00910909	0.0102372	0.0148708	0.0877132	0.277388	0.500711	0.601597	0.508574	0.33645	0.181588	0.119683	0.105901	0.0662994
Paramacrobiotus	tail	stra	in	c(t=304)	-0.0956489	-0.0256636	-0.0325649	-0.0468317	-0.0372266	-0.01458	0.0503704	0.213058	0.348927	0.338736	0.213033	0.035073	-0.0225746	-0.00706515
Paramacrobiotus	tail	stra	in	c(t=305)	0.159169	0.0826376	0.0631572	0.0737746	0.0746411	0.0783033	0.149167	0.215691	0.202556	0.134595	0.0291818	-0.016965	-0.0243506	-0.0457463	-0.0137521	0.0268118	0.0834972	0.15242
Paramacrobiotus	tail	stra	in	c(t=306)	-0.327357	-0.302795	-0.307847	-0.292679	-0.288408	-0.254152	-0.180952	-0.0971375	-0.0413507	-0.0565627	-0.0472135	0.0338571	0.123359	0.201247	0.230753	0.235486	0.236151	0.180263	0.129552	0.0782753	0.0636994	0.060699	0.0701466	0.0679111	0.0349893
Paramacrobiotus	tail	stra	in	c(t=307)	0.135957	0.150417	0.150741	0.0941761	-0.0231941	-0.118841	-0.146494	-0.164214	-0.196288	-0.229079	-0.195721	-0.134823	-0.190023	-0.255085	-0.261727	-0.177906	-0.0475675	0.0735417	0.207288	0.281365	0.287389	0.225787	0.198961	0.179561	0.140612
Paramacrobiotus	tail	stra	in	c(t=308)	-0.0897313	-0.0294267	0.0404854	0.0592354	0.0671846	-0.0123251	-0.144652	-0.148621	-0.0901883	-0.0397353	-0.0254447	-0.0738543	-0.0735081	-0.0649975	-0.124224	-0.196828	-0.201802	-0.191897	-0.143644	-0.0797743	-0.0633634	0.0230439	0.14076
Paramacrobiotus	tail	stra	in	c(t=1427)	-0.0640513	-0.109786	-0.113877	-0.081859	-0.0322348	0.0557546	0.116797	0.145712	0.171069	0.16801	0.176775	0.202887	0.250841	0.334589	0.373193	0.333525	0.215139	0.0628792	-0.0976692	-0.234122	-0.24384	-0.22218	-0.131226	0.0204238
Paramacrobiotus	tail	stra	in	c(t=1428)	-0.287697	-0.304891	-0.318755	-0.328794	-0.338046	-0.293007	-0.272911	-0.230595	-0.183482	-0.127622	-0.0627707	-0.0101972	0.0765021	0.191578	0.276371	0.305517	0.282433
Paramacrobiotus	tail	stra	in	c(t=1429)	0.0621004	0.061507	0.0450491	-0.0171624	-0.094298	-0.187714	-0.284883	-0.273689	-0.234431	-0.206485	-0.213742	-0.249233	-0.265329	-0.228062	-0.166118	-0.0546696	0.0179117	0.106007	0.18488
Paramacrobiotus	tail	stra	in	c(t=1430)	0.269098	0.289904	0.248366	0.216884	0.163451	0.117036	0.0690769	0.0139977	-0.0867631	-0.206917	-0.283309	-0.317924	-0.293933	-0.288104	-0.311986
Paramacrobiotus	tail	stra	in	c(t=1431)	-0.0427574	0.00909829	0.0317162	0.0397164	0.0555024	0.0594276	0.0501172	0.0434539	0.036073	0.040976	0.0424668	0.0095912
Paramacrobiotus	tail	stra	in	c(t=1432)	-0.0086803	0.0234283	0.0595419	0.0633104	0.0611571	0.0400198	0.0273351	0.0218073	0.0266163	0.0257433
Paramacrobiotus	tail	stra	in	c(t=1433)	-0.112417	-0.114794	-0.0972568	-0.0690936	-0.0321732	0.00805122	0.0401062	0.0522108	0.0571037	0.0462157	0.0411101	0.0308943
Paramacrobiotus	tail	stra	in	c(t=1434)	0.113165	0.0876888	0.0413134	-0.00297477	-0.0727999	-0.137206	-0.176949	-0.197484	-0.198427	-0.185212	-0.190099	-0.180471	-0.174583	-0.144053	-0.0475827
Paramacrobiotus	tail	stra	in	c(t=1435)	0.426764	0.381589	0.372583	0.348467	0.301692	0.228582	0.149848	0.0797388	-0.0121249	-0.0769452	-0.114033	-0.102736	-0.0749154	-0.0546398	-0.0626393
Paramacrobiotus	tail	stra	in	c(t=1436)	-0.182574	-0.0964	-0.0200304	0.028677	0.105934	0.182581	0.214103	0.224148	0.224164	0.201054	0.19941	0.201833	0.233242	0.277128	0.27486	0.207178	0.153386	0.0588123	-0.0553208
Paramacrobiotus	tail	stra	in	c(t=1437)	-0.0213974	-0.0427108	-0.101873	-0.16026	-0.251542	-0.292712	-0.264936	-0.230544	-0.214111	-0.197227	-0.101619	0.0568349	0.214209	0.34291	0.403865	0.476376	0.55477
Paramacrobiotus	tail	stra	in	c(t=1438)	0.182825	0.151584	0.108075	0.0541883	-0.0171189	-0.0907863	-0.139451	-0.154441	-0.148661	-0.151491	-0.177552	-0.211734	-0.235039	-0.204655
Paramacrobiotus	tail	stra	in	c(t=1439)	-0.0523135	0.00733323	0.0179894	0.000229361	0.0261426	0.0789176	0.113577	0.137374	0.15454	0.211533	0.294316	0.329973	0.354462	0.383345
Paramacrobiotus	tail	stra	in	c(t=1440)	0.0420833	0.0706701	0.108009	0.121276	0.170438	0.231	0.250182	0.178843	0.0184015	-0.117018	-0.20439	-0.250317
Paramacrobiotus	tail	stra	in	c(t=1441)	-0.285368	-0.327895	-0.260189	-0.151347	-0.0135912	0.116976	0.164331	0.163496	0.150688	0.158991	0.169719	0.187728	0.233846	0.272629	0.330454	0.399772
Paramacrobiotus	tail	stra	in	c(t=1442)	-0.322936	-0.42376	-0.451127	-0.393333	-0.281823	-0.196177	-0.163079	-0.203814	-0.259491	-0.199944	-0.112999	0.0142404	0.123945	0.196889	0.26784	0.329966	0.356904	0.380873	0.363949	0.319892
Paramacrobiotus	tail	stra	in	c(t=1443)	0.113293	0.152651	0.190921	0.171615	0.15093	0.0859625	0.0300653	-0.00303719	-0.0126638	0.00416605
Paramacrobiotus	tail	stra	in	c(t=1444)	-0.0649346	-0.0640068	-0.0895531	-0.0816298	-0.0456341	0.0178128	0.0935487	0.15347	0.155763	0.144303	0.181323	0.235347	0.330259	0.351795	0.26299
Paramacrobiotus	tail	stra	in	c(t=1445)	-0.0268637	-0.0921955	-0.119956	-0.139803	-0.14263	-0.147639	-0.120528	-0.0920143	-0.0805685	-0.108418	-0.127891	-0.120882	-0.100364	-0.0433658
Paramacrobiotus	tail	stra	in	c(t=1446)	-0.0697238	-0.0472786	-0.0327275	-0.0204254	-0.0165084	-0.0264137	-0.0392632	-0.021963	0.00468979	0.00958376	-0.0255457	-0.0604888	-0.0782408	-0.0661742	-0.0396513
Paramacrobiotus	tail	stra	in	c(t=1447)	0.265102	0.308567	0.308254	0.215681	0.0974149	-0.0229104	-0.134405	-0.200808	-0.24985	-0.229134	-0.172418	-0.159735	-0.141236	-0.170422	-0.105852	0.0297123
Paramacrobiotus	tail	stra	in	c(t=1448)	-0.0501787	0.0207386	0.0498385	0.0684802	0.116915	0.145901	0.143495	0.137543	0.149286	0.165488	0.211903	0.247465	0.294678	0.432957
Paramacrobiotus	tail	stra	in	c(t=1449)	0.0691393	0.00795943	-0.0905049	-0.1494	-0.24347	-0.296345	-0.316273	-0.309608	-0.229715	-0.140747	-0.0269697	0.101106	0.244521	0.43642	0.535803	0.512732	0.474288	0.351539	0.267313
Paramacrobiotus	tail	stra	in	c(t=1450)	0.0886944	0.0836543	0.0916761	0.0568266	-0.0150718	-0.116443	-0.186187	-0.207005	-0.193139	-0.150425	-0.115292	-0.0787814	-0.00841297	0.0774387	0.168431	0.226091	0.225085	0.210201
Paramacrobiotus	tail	stra	in	c(t=1451)	0.0393573	0.125585	0.211126	0.246777	0.234397	0.213614	0.221603	0.281878	0.332447	0.296339	0.189116	0.0889574	0.0269934	0.0323387	0.0339326	-0.0292709	-0.0729973	-0.198228	-0.330188
Paramacrobiotus	tail	stra	in	c(t=1452)	-0.0716403	-0.115065	-0.09209	-0.0795469	-0.0867259	-0.0962781	-0.0625952	0.0115527	0.121302	0.250687	0.317727	0.416831	0.457993	0.435304	0.372041	0.253243	0.132473	0.0196539	-0.0566695	-0.126129	-0.156615	-0.191819	-0.220784	-0.176677
Paramacrobiotus	tail	stra	in	c(t=1602)	0.223493	0.226046	0.184798	0.153029	0.0935208	0.0368604	-0.0409196	-0.140616	-0.181625	-0.184866	-0.134809	-0.0749578
Paramacrobiotus	tail	stra	in	c(t=1603)	-0.0309189	0.0119667	0.0383021	0.0432608	0.0566915	0.0604737	0.0840366	0.162977	0.221798	0.210232	0.0635837	-0.0620152	-0.195719	-0.322045
Paramacrobiotus	tail	stra	in	c(t=1604)	-0.0105013	-0.0119809	-0.0148331	0.00846519	0.0220947	0.0545018	0.0998134
Paramacrobiotus	tail	stra	in	c(t=1605)	-0.0603189	-0.0575882	-0.0503464	-0.0476239	-0.0541674	-0.0556385	-0.0432751	-0.00948767	0.0228949	0.0449655	0.0691676
Paramacrobiotus	tail	stra	in	c(t=1606)	0.374065	0.293724	0.194966	0.130954	0.0530417	-0.00179316	-0.0165605	-0.0516996	-0.0849724	-0.0951275	-0.105826	-0.0876223	-0.107534	-0.147754
Paramacrobiotus	tail	stra	in	c(t=1607)	0.213851	0.281971	0.285999	0.259466	0.233038	0.191585	0.206793	0.195619	0.190551	0.172682	0.125543	0.110038	0.0733954	0.0386801
Paramacrobiotus	tail	stra	in	c(t=1608)	0.00439421	-0.0616601	-0.0765247	-0.0765985	-0.0766424	-0.0542474	-0.0588267	-0.0616134	-0.090741	-0.0936821	-0.0574899
Paramacrobiotus	tail	stra	in	c(t=1609)	0.0685173	0.0845713	0.0908485	0.067853	0.0439535	0.00236717	-0.0206945	-0.0244033	-0.0278818	-0.0266453	-0.0385779	-0.0454944
Paramacrobiotus	tail	stra	in	c(t=1610)	0.0611551	0.0849698	0.0964516	0.0668001	0.0297826	-0.0172632	-0.0209614	0.0237476	0.0472809	0.034348	-0.00143607	-0.0507658	-0.0532688
Paramacrobiotus	tail	stra	in	c(t=1611)	-0.221348	-0.177186	-0.0788902	-0.00381324	0.0747239	0.12786	0.129348	0.123186	0.143128	0.170974	0.22312	0.275414	0.295645	0.292657	0.277718	0.202771
Paramacrobiotus	tail	stra	in	c(t=1612)	-0.126371	-0.196349	-0.271459	-0.293909	-0.333787	-0.311765	-0.19897	-0.0778702	0.0237775	0.0671462	0.0951477	0.145422	0.184571	0.19493	0.185411	0.175343	0.172795	0.173952	0.209534
Paramacrobiotus	tail	stra	in	c(t=1613)	0.0896562	0.104368	0.0862106	0.0731342	0.07179	0.0327597	-0.0371376	-0.0989345	-0.1234	-0.10759	-0.127601	-0.205618	-0.266145	-0.319244	-0.337302
Paramacrobiotus	tail	stra	in	c(t=1614)	0.0908736	0.0424502	0.0384974	0.0400439	0.0410943	0.0424064	-0.00346208	-0.117136	-0.163071	-0.160477	-0.0946466	-0.0519818	-0.069894	-0.0606415	-0.0482615	-0.0250487	-0.0314651
Paramacrobiotus	tail	stra	in	c(t=1615)	0.272263	0.193686	0.143437	0.121626	0.0737553	0.027785	0.00372375	-0.00279312	0.0084139	0.0303831	0.0365656
Paramacrobiotus	tail	stra	in	c(t=1616)	0.0279359	-0.0224942	-0.0737402	-0.0948536	-0.0963507	-0.157076	-0.197799	-0.207125	-0.172614	-0.0712497	-0.0144867	0.0280526	0.0718886	0.0895013	0.102098	0.114682
Paramacrobiotus	tail	stra	in	c(t=1617)	0.296534	0.261954	0.192034	0.142434	0.0738642	0.0337706	0.0322452	-0.00214547	-0.0767555	-0.102446	-0.0997876	-0.0653842	-0.0604975	-0.101479	-0.109682	-0.112971	-0.109365	-0.11965	-0.150099
Paramacrobiotus	tail	stra	in	c(t=1618)	0.117089	0.189633	0.193763	0.167843	0.110612	0.0922226	0.143824	0.202002	0.252591	0.205953	0.192538	0.201723	0.204739	0.198399	0.154959	0.0838374	-0.024131	-0.158549	-0.244215	-0.290567	-0.279396	-0.215778
Paramacrobiotus	tail	stra	in	c(t=1619)	0.0266566	0.0308783	0.0326756	0.0231543	0.00981547	0.00173619	0.00295879	0.00582028	-0.00271869	-0.00868835	0.00100548	0.0227201	0.0455963	0.0780258
Paramacrobiotus	tail	turn	out	c(t=1643)	-0.309705	-0.227951	-0.247655	-0.315762	-0.37382	-0.405435	-0.336238	-0.206018	-0.0760591	0.00119031	0.0293488	0.0262297
Paramacrobiotus	tail	turn	out	c(t=1644)	0.0258384	-0.0088675	-0.047068	-0.0607665	-0.0902745	-0.158049	-0.386476	-0.655105	-0.715721	-0.5506	-0.248973	-0.0373275	0.005011	0.0299916	0.0286816	0.0160394
Paramacrobiotus	tail	turn	out	c(t=1645)	0.0378187	-0.0247279	-0.0352211	-0.0172653	-0.0304227	-0.0458827	-0.0619556	-0.0809762	-0.144587	-0.28827	-0.434941	-0.541797	-0.563773	-0.574818	-0.606129
Paramacrobiotus	tail	turn	out	c(t=1646)	-0.0788276	-0.119727	-0.151661	-0.190514	-0.260751	-0.323925	-0.348185	-0.339141	-0.304129	-0.247606	-0.214072	-0.192805	-0.208774	-0.235282	-0.244577
Paramacrobiotus	tail	turn	out	c(t=1647)	-0.122686	-0.117753	-0.165209	-0.233264	-0.3827	-0.531483	-0.653696	-0.716402	-0.643323
Paramacrobiotus	tail	turn	out	c(t=1648)	-0.0611922	-0.0633533	-0.0597782	-0.0649114	-0.129331	-0.208133	-0.302037	-0.384632	-0.456899	-0.501251	-0.443784	-0.403496	-0.250231	-0.0796268
Paramacrobiotus	tail	turn	out	c(t=1649)	-0.281344	-0.288424	-0.280751	-0.257996	-0.28121	-0.315774	-0.342094	-0.30398	-0.210454	-0.147577	-0.108099	-0.105585
Paramacrobiotus	tail	turn	out	c(t=1650)	-0.226801	-0.228257	-0.298121	-0.324304	-0.264628	-0.247475	-0.176114	-0.204536	-0.33045	-0.387452	-0.396316	-0.337488	-0.225307	-0.146593	-0.102872	-0.0758169	-0.0374865	-0.0156074	-0.0333631	0.00190523	0.0434891	0.0347274	-0.00488099	-0.12614	-0.272866
Paramacrobiotus	tail	turn	out	c(t=1651)	0.0605133	0.0485251	-0.0537571	-0.181779	-0.270768	-0.413645	-0.366856	-0.246015	-0.165259	-0.184275	-0.277607	-0.361705	-0.304643	-0.220704	-0.174168	-0.169499	-0.200682	-0.202494	-0.17542	-0.180107	-0.219974	-0.243581	-0.269585	-0.232825
Paramacrobiotus	tail	turn	out	c(t=1652)	-0.190267	-0.142632	-0.15171	-0.18134	-0.197359	-0.195795	-0.201951	-0.234164	-0.241264	-0.178018	-0.139735	-0.121191	-0.14417	-0.168611	-0.126398	-0.118057	-0.143221	-0.108509	-0.133449	-0.21937	-0.252221	-0.303271	-0.286468	-0.264035	-0.287622	-0.262735
Paramacrobiotus	tail	turn	out	c(t=1653)	-0.0540605	-0.305901	-0.482636	-0.463218	-0.490021	-0.463299	-0.434844	-0.43965	-0.371647	-0.306211	-0.211078	-0.125676	-0.0466836	-0.0206303	-0.0932687	-0.164267	-0.158624	-0.111155	-0.00380601	0.0361957	0.0252521	0.010041	-0.0426353
Paramacrobiotus	tail	turn	out	c(t=1654)	0.0700845	0.00112843	0.0192984	-0.0443138	-0.381206	-0.740738	-0.865338	-0.680383	-0.35611	-0.155008	-0.0828302	-0.014439	-0.0127764	0.0171153	-0.0560934	-0.200302
Paramacrobiotus	tail	turn	out	c(t=1655)	-0.354565	-0.224854	-0.164097	-0.285526	-0.367378	-0.488533	-0.730104	-0.752207	-0.628999	-0.399145	-0.13989	-0.0400035	0.0013058	0.00665893	-0.0124287	-0.064009	-0.0880184
Paramacrobiotus	tail	turn	out	c(t=1656)	-0.216075	-0.333622	-0.325101	-0.239297	-0.180007	-0.181581	-0.34975	-0.549191	-0.637874	-0.593664	-0.4515	-0.324415	-0.222705	-0.12515	-0.0716683	-0.0379895	-0.0398122	-0.0454413	-0.0571561	-0.0561185	-0.0831077	-0.111525	-0.145943	-0.183348
Paramacrobiotus	tail	turn	out	c(t=1657)	0.0234671	0.0711415	0.0621586	0.0665326	0.0693012	0.0449666	0.191805	0.50257	0.7417	0.721526	0.380882	0.013747	-0.0846852	-0.0756032	-0.0330377	0.0514033	0.0985845	0.144806	0.227072
Paramacrobiotus	tail	turn	out	c(t=1658)	-0.0256347	-0.0182033	-0.00765943	-0.00615292	0.0468867	0.275297	0.419125	0.403684	0.204013	-0.0552554	-0.022112	0.010112	0.0979407	0.156283	0.0752291
Paramacrobiotus	tail	turn	out	c(t=1659)	-0.00951945	-0.0613148	-0.121259	-0.078914	-0.0316255	-0.00894134	-0.0670635	-0.21274	-0.323244	-0.381385	-0.277005	-0.237303	-0.247344	-0.269646	-0.434329	-0.506262	-0.455086	-0.358051	-0.222988	-0.194211	-0.236521	-0.261891
Paramacrobiotus	tail	turn	out	c(t=1660)	-0.0624975	-0.100935	-0.103797	-0.0527143	-0.00968243	0.0356173	0.0288551	0.000944245	-0.00172639	0.0216385	0.039022	0.0236574	-0.0100422	-0.0485305	-0.086786
Paramacrobiotus	tail	turn	out	c(t=1661)	-0.0769938	-0.00955413	0.0183603	0.0167685	0.0182179	0.0198069	0.0565244	0.125259	0.16025	0.144214	0.12874	0.131934	0.17882	0.226163
Paramacrobiotus	tail	turn	out	c(t=1662)	-0.439899	-0.368283	-0.356724	-0.389734	-0.412076	-0.36344	-0.284402	-0.152484	-0.0448681	0.000995963	0.040084	0.0641082	0.0915435	0.166083	0.241819	0.29888	0.352901
Paramacrobiotus	tail	turn	out	c(t=1663)	-0.000233865	-0.0117193	-0.0455997	-0.053148	-0.0562512	-0.0595486	-0.0907734	-0.0895561	-0.133511	-0.211665	-0.272196	-0.391785	-0.387956	-0.323148	-0.206783	-0.0503514	0.0332191	0.100253	0.15516
Paramacrobiotus	tail	turn	out	c(t=1664)	0.00445015	0.0551529	0.0830996	0.0619091	0.0267253	-0.0120277	-0.0322685	-0.0216485	-0.0180824	-0.014097	-0.00571254	-0.0152428	-0.0974958	-0.327702	-0.549502	-0.57943	-0.5496	-0.352287	-0.154682
Paramacrobiotus	tail	turn	out	c(t=1665)	-0.676589	-0.766811	-0.660907	-0.479779	-0.346024	-0.140079	-0.0168652	0.0230269	0.0615748	0.0268596	-0.00271854	-0.0153595	-0.00858239	-0.000330527	0.0478685	0.0795208
Paramacrobiotus	tail	turn	out	c(t=1666)	0.0087825	-0.0433844	-0.0371958	-0.0638638	-0.121766	-0.217665	-0.338442	-0.316042	-0.324218	-0.363701	-0.428329	-0.468467	-0.293489	-0.137647	-0.00452514	0.0174234	-0.00115014	0.0191111	0.044701	0.075987	0.100043	0.103549	0.118113
Paramacrobiotus	tail	turn	out	c(t=1667)	0.0103637	0.000449824	-0.0188404	-0.0464974	-0.0679316	-0.0537785	-0.0258625	-0.0290693	-0.12379	-0.23527	-0.321401	-0.329469	-0.291985	-0.323988	-0.326272	-0.343681	-0.274461	-0.145788	-0.0519879	0.0254575	0.0468839	0.0367112
Paramacrobiotus	tail	turn	out	c(t=1668)	-0.382737	-0.428002	-0.403385	-0.309854	-0.205935	-0.104097	-0.0941145	-0.0967067	-0.0895868	-0.0686377	-0.0881932	-0.220157	-0.361688	-0.398565	-0.36371	-0.293466	-0.271527	-0.319794	-0.32031
Paramacrobiotus	tail	turn	out	c(t=1669)	0.00606199	-0.0204668	0.00794549	0.0329299	0.00844509	-0.0540107	-0.0610257	-0.163146	-0.371973	-0.56736	-0.711357	-0.631605	-0.340699	-0.147176	-0.033979	0.00147128	-0.0141889	0.0187235	0.0498975	0.0489775	0.0582242	0.0158935	-0.0230195
Paramacrobiotus	tail	turn	in	c(t=1570)	-0.0433803	0.0185047	0.0450722	0.0669969	0.0596427	-0.00716281	-0.0097355	-0.00483943	0.0417942	0.0958003	0.0504383	0.0157803	0.0154181	0.023539	0.0532887
Paramacrobiotus	tail	turn	in	c(t=1571)	-0.289717	-0.250626	-0.131923	-0.0740013	-0.0593237	-0.0566451	-0.0945599	-0.0909824	-0.03675	0.00803772	0.0486243	0.081797	0.068705	0.0804736	0.0662497	0.0738684
Paramacrobiotus	tail	turn	in	c(t=1572)	-0.0872025	-0.129973	-0.0922606	0.092026	0.243706	0.360597	0.368193	0.289819	0.239888	0.113415	-0.0156464	-0.142183	-0.190053	-0.175742	-0.143481	-0.107908	-0.118755	-0.136899	-0.145214	-0.124987	-0.0788016	-0.0354196	-0.0260817	-0.0250447
Paramacrobiotus	tail	turn	in	c(t=1573)	-0.261504	-0.258807	-0.192005	-0.0638418	0.0649506	0.190381	0.228144	0.207375	0.186517	0.183242	0.185259	0.25087	0.313271	0.330135	0.247025	0.0549033	-0.0860815	-0.20904	-0.299247
Paramacrobiotus	tail	turn	in	c(t=1574)	-0.114899	-0.150867	-0.0425021	-0.0236039	-0.136234	-0.234555	-0.356762	-0.350087	-0.221434	-0.0261943	0.189644	0.321822	0.355801	0.302621	0.249224	0.230317	0.233084	0.230812	0.20722	0.145906	0.0187385	-0.0819747	-0.0385318	0.00967627	0.141245	0.0846648
Paramacrobiotus	tail	turn	in	c(t=1575)	0.0121835	0.00626518	0.0273045	0.0861129	0.111117	0.0350445	-0.0984236	-0.212835	-0.242044	-0.186355	-0.152972	-0.154764	-0.171403	-0.25082	-0.302658	-0.223549	-0.0037356	0.296177	0.489198	0.49043	0.395329	0.284597	0.225573	0.200705	0.180184
Paramacrobiotus	tail	turn	in	c(t=1576)	-0.0492225	-0.156972	-0.187685	-0.176885	-0.192939	-0.171233	-0.156428	-0.138328	-0.0900634	-0.0369478	0.0184947	0.0772397	0.0595705	0.00864629	-0.0529277	-0.0844887	-0.0443767	-0.0033337	0.0106976	0.0179342	0.0336462	0.0542232	0.0643567	0.0666583	0.0786133
Paramacrobiotus	tail	turn	in	c(t=1577)	0.259718	0.444579	0.536911	0.372883	0.163435	-0.135691	-0.293388	-0.26672	-0.209883	-0.190322	-0.228409	-0.182617	-0.0287098	0.103718	0.125903	0.0587754	0.0068102	0.0254054	0.0378627	0.038197	0.0254096	0.0143393
Paramacrobiotus	tail	turn	in	c(t=1578)	-0.104719	-0.0998693	-0.127449	-0.093742	-0.0134121	0.100846	0.140153	0.196162	0.345959	0.534927	0.570942	0.299229	-0.171085	-0.53133	-0.564515	-0.416548	-0.22776	-0.134319	-0.121504	-0.0909065	-0.0610492	-0.0597258	-0.0561222	-0.0938049	-0.127632
Paramacrobiotus	tail	turn	in	c(t=1579)	0.235553	0.19377	0.123598	0.0962399	0.0236027	-0.0542686	-0.127291	-0.158849	-0.15793	-0.158221	-0.140301	-0.0854236	0.0335935	0.134701	0.292959	0.467596	0.415637	0.125329	-0.252773	-0.43993	-0.317847	-0.187311	-0.159132	-0.202361	-0.231838	-0.250311	-0.212675	-0.034184
Paramacrobiotus	tail	turn	in	c(t=1580)	0.165474	0.231376	0.243312	0.267848	0.27162	0.248947	0.139437	-0.00108485	-0.100361	-0.159512	-0.145042	-0.113386	-0.0755228	-0.0635176	-0.0640847	-0.0643252	-0.029846	0.0489764	0.105721	0.0995485	0.0387338	-0.0303273	-0.0708317	-0.0757023	-0.0706005
Paramacrobiotus	tail	turn	in	c(t=1581)	0.00246584	0.123936	0.208411	0.256956	0.269069	0.255948	0.191279	0.129418	0.115065	0.104682	0.157596	0.208267	0.258693	0.239944	0.131702	-0.044598	-0.223124	-0.302606	-0.271909	-0.208385	-0.164561	-0.124648	-0.0793807	-0.0587173	-0.071314	-0.132288	-0.204833
Paramacrobiotus	tail	turn	in	c(t=1582)	0.0133975	0.0694646	0.0611211	-0.00468561	-0.0711695	-0.119448	-0.107313	-0.0834627	-0.129175	-0.184639	-0.230311	-0.204718	-0.11122	0.00979795	0.16521	0.241862	0.252892	0.22244	0.188049	0.209314	0.20827	0.181395	0.116191	0.0128942	-0.0772839	-0.135173	-0.185874	-0.226158
Paramacrobiotus	tail	turn	in	c(t=1583)	0.163237	0.232843	0.262103	0.256675	0.197864	0.0982356	0.0196318	-0.074832	-0.140611	-0.191571	-0.240987	-0.23441	-0.276776	-0.319715	-0.227453	-0.0476382	0.159672	0.280021	0.308907	0.2707	0.236917	0.174594	0.132709	0.110668	0.0690731
Paramacrobiotus	tail	turn	in	c(t=1584)	-0.0035933	0.0734074	0.123804	0.184176	0.26749	0.298442	0.304991	0.323896	0.337432	0.250166	0.0350168	-0.153705	-0.27669	-0.298013	-0.293707	-0.272751	-0.222114	-0.210946	-0.17728	-0.111433	-0.0444489	0.0219426	0.0637839
Paramacrobiotus	tail	turn	in	c(t=1585)	0.0879442	0.097723	0.0768604	0.0823181	0.0573819	0.0608198	0.0553495	0.0549729	0.076671	0.0920058	0.0983429	0.0973943	0.116634	0.163067	0.205409	0.156353	0.0294711	-0.115228	-0.183785	-0.232048	-0.271062	-0.325655	-0.393914	-0.376503
Paramacrobiotus	tail	turn	in	c(t=1586)	-0.527478	-0.49989	-0.354312	-0.195348	-0.0197213	0.121217	0.18348	0.205986	0.189249	0.224907	0.209517	0.169453	0.0897387	-0.0242835	-0.0546333	-0.0704879	-0.0732129	-0.0552069	-0.0208644	0.0143094	0.0233731	0.0226537	0.0327806
Paramacrobiotus	tail	turn	in	c(t=1587)	0.0550536	0.0544069	0.0434925	0.0251762	-0.00421704	-0.0634727	-0.132408	-0.186839	-0.212396	-0.156101	-0.0273679	0.161279	0.333044	0.413125	0.363944	0.216742	0.0776425	-0.0147488	-0.0560804	-0.0823082	-0.112218	-0.148287	-0.168207
Paramacrobiotus	tail	turn	in	c(t=1588)	-0.127181	-0.0264196	0.0632864	0.117293	0.200747	0.25107	0.270477	0.260917	0.254331	0.199238	0.087686	-0.0495329	-0.177494	-0.214872	-0.197459	-0.197197	-0.179273	-0.0973154	0.0762047	0.249952	0.331311	0.338948	0.288554	0.261329	0.21852	0.189302	0.177398	0.162846
Paramacrobiotus	tail	turn	in	c(t=1589)	-0.510169	-0.502273	-0.411088	-0.314458	-0.165602	-0.0185475	0.0785015	0.144533	0.190932	0.216207	0.259722	0.311275	0.349651	0.339456	0.29635	0.20356	0.0926524	-0.0595515	-0.190929	-0.234826	-0.20177	-0.145985	-0.107515	-0.0588357	-0.0214439	-0.000839419	0.000638069	-0.0300137	-0.0648702
Paramacrobiotus	tail	turn	in	c(t=1590)	-0.0487688	-0.103495	-0.102304	-0.146392	-0.247157	-0.33004	-0.38782	-0.393911	-0.38641	-0.322212	-0.170015	0.0131138	0.13109	0.182305	0.224062	0.285186	0.345507	0.353099	0.307859	0.277168	0.230119	0.169205	0.0964606	0.0192623	-0.0106781	-0.0159593	-0.03245	-0.0469788	-0.0684044	-0.120615
Paramacrobiotus	tail	turn	in	c(t=1591)	0.0138143	0.0247148	0.0740676	0.145549	0.171251	0.157691	0.107396	0.0209851	-0.114858	-0.327395	-0.483537	-0.497693	-0.419045	-0.274125	-0.143641	0.0193149	0.161115	0.250297	0.338577	0.381099	0.394027	0.358377	0.271039	0.201449	0.120902	0.0716353	0.0513865	0.049659	0.0470037	0.0447872	0.0213164
Paramacrobiotus	tail	turn	in	c(t=1592)	-0.363424	-0.366166	-0.311359	-0.240459	-0.140535	-0.035858	0.040311	0.0831056	0.11182	0.123233	0.132481	0.122415	0.109396	0.0524453	-0.0363354	-0.143385	-0.299557	-0.435987	-0.441063	-0.316929	-0.0371883	0.204389	0.322882	0.353232	0.338006	0.302662	0.263016	0.223338	0.198632	0.235342
Paramacrobiotus	tail	turn	in	c(t=1593)	-0.197047	-0.276921	-0.340195	-0.348008	-0.399707	-0.397959	-0.385819	-0.340952	-0.215552	-0.135192	-0.0317394	0.0295228	0.0551722	0.0792887	0.0694471	0.0624022	0.0717504	0.095621	0.117351	0.107267	0.0491487	-0.0260924	-0.0755646	-0.0729849	-0.0321926	0.00777818	0.034718	0.0485813	0.0582751
Paramacrobiotus	tail	turn	in	c(t=1594)	0.11119	0.17526	0.145667	0.0991525	0.0191031	-0.0715867	-0.186944	-0.323676	-0.417395	-0.470815	-0.423388	-0.366949	-0.288348	-0.186994	-0.0968469	-0.00693106	0.0148451	0.0265784	0.0483295	0.0966317	0.150693	0.171515	0.159047	0.124046	0.0893771	0.0874086	0.0907294	0.106275	0.144766
Paramacrobiotus	tail	turn	in	c(t=1595)	-0.223374	-0.142346	-0.0813677	-0.0682291	-0.0207272	0.0508499	0.103566	0.143409	0.116565	0.0608805	0.0449134	0.023372	-0.0495363	-0.165262	-0.301311	-0.403688	-0.478331	-0.491024	-0.417561	-0.256282	-0.0823268	0.0439154	0.123244	0.143448	0.134365	0.112671	0.130171	0.194817	0.247375	0.311409	0.349792
Paramacrobiotus	tail	turn	in	c(t=1596)	-0.642159	-0.521145	-0.399234	-0.406929	-0.422808	-0.396406	-0.354219	-0.243951	-0.0853394	-0.0438853	-0.00928831	0.0291792	0.0723901	0.0892528	0.0885343	0.0781813	0.063346	0.0334453	-0.0680068	-0.183741	-0.285693	-0.348892	-0.360192	-0.326053	-0.260587	-0.171817	-0.0703784	0.044428	0.13718	0.193447	0.230581
Paramacrobiotus	tail	turn	in	c(t=1597)	-0.0404568	0.0296417	0.0522668	0.0341002	-0.0144656	-0.155255	-0.319977	-0.426605	-0.49811	-0.453311	-0.361006	-0.246928	-0.117596	-0.0753144	-0.0618873	-0.0163864	0.0383991	0.111296	0.140193	0.120551	0.0739674	0.0122238	-0.0369925	-0.0689433	-0.0823817	-0.10118	-0.136773	-0.161936	-0.183181	-0.185701
Paramacrobiotus	tail	turn	in	c(t=1598)	-0.171416	-0.143102	-0.124704	-0.0846161	0.0332937	0.139126	0.174651	0.169312	0.0901241	0.0379282	-0.0480576	-0.187096	-0.29126	-0.383185	-0.436735	-0.438885	-0.420763	-0.273457	-0.123231	-0.00485705	0.0849985	0.0975492	0.0999022	0.0896776	0.0797564	0.0794902	0.0772699	0.0833638	0.0863875	0.0699203
Paramacrobiotus	tail	turn	in	c(t=1599)	-0.714548	-0.772047	-0.647787	-0.46077	-0.307155	-0.155374	-0.100668	-0.0404702	0.0218125	0.0522689	0.0622539	0.0530677	0.035605	0.0116978	0.00875633	0.0192877	-0.0131564	-0.091135	-0.217284	-0.359758	-0.431241	-0.381881	-0.276225	-0.155748	-0.0997793	-0.0684137	0.00575462	0.0858062	0.153229	0.190322	0.177729
Paramacrobiotus	tail	turn	in	c(t=1600)	-0.0708928	-0.152819	-0.257163	-0.402926	-0.55754	-0.642356	-0.535776	-0.314354	-0.141493	-0.0308511	-0.0246455	-0.020825	0.00225064	0.00688156	0.0105422	0.0299611	0.0555682	0.0586068	0.0103209	-0.0652054	-0.111324	-0.122382	-0.11738	-0.133661	-0.197028	-0.250394	-0.291046	-0.293537	-0.234173
Paramacrobiotus	tail	turn	in	c(t=1601)	0.0350641	0.0656545	0.105681	0.133855	0.14427	0.0406475	-0.108707	-0.294816	-0.410651	-0.412656	-0.411624	-0.331962	-0.277683	-0.23459	-0.145468	-0.0590646	0.059857	0.0953148	0.0698751	0.0578402	0.0623274	0.0778194	0.0521142	-0.00245214	-0.0258499	-0.0485112	-0.0777437
Paramacrobiotus	tail	turn	out	c(t=760)	0.00119419	-0.0247841	-0.0940182	-0.200953	-0.293	-0.312463	-0.183462	-0.0831359	-0.016507	0.0279342	0.0132422	0.0198198	0.178402	0.308727	0.423353	0.519106	0.510983	0.421608	0.237766	0.0542993	-0.0429067	-0.072343	-0.0799416	-0.100523
Paramacrobiotus	tail	turn	out	c(t=761)	0.306642	0.2196	0.124104	0.0598433	-0.0384878	-0.126219	-0.20094	-0.247016	-0.275758	-0.284496	-0.254634	-0.235018	-0.165571	-0.067277	0.0411325	0.2129	0.367928	0.509987	0.569798	0.491392	0.357416	0.246724	0.179526	0.193429	0.164855	0.067277
Paramacrobiotus	tail	turn	out	c(t=762)	0.046957	0.128578	0.170929	0.195592	0.275372	0.28875	0.292009	0.248697	0.230221	0.255906	0.253624	0.22429	0.117107	-0.0233198	-0.133167	-0.178844	-0.185706	-0.19482	-0.205538	-0.194124	-0.164036	-0.134975	-0.128392	-0.119542
Paramacrobiotus	tail	turn	out	c(t=763)	0.0190715	-0.0544555	-0.0833703	-0.0611325	-0.0419702	-0.0367359	-0.0498723	-0.0541766	-0.0185301	0.0652788	0.126885	0.163461	0.199391	0.223242	0.24836	0.248024	0.225049	0.179048	0.115702	0.0449406	-0.00850412	-0.0275353	-0.0368349	-0.0349448	-0.0371387
Paramacrobiotus	tail	turn	out	c(t=764)	0.0212454	0.0558574	0.0627746	0.0447884	0.0412351	0.0344397	0.0295918	0.0210076	-0.0155941	-0.0594669	-0.0479928	0.0546255	0.197509	0.231838	0.16056	0.0493633	0.0222841	0.0454877	0.0733878	0.101269
Paramacrobiotus	tail	turn	out	c(t=765)	0.0344011	0.0717654	0.061298	0.0641123	0.0676046	0.0354848	0.039784	0.0590156	0.142369	0.223622	0.168598	0.0520617	-0.0676592	-0.140247	-0.124736	-0.0995129	-0.0242586	0.146769	0.232956	0.367423	0.511767
Paramacrobiotus	tail	turn	out	c(t=766)	-0.10146	-0.105075	-0.0575387	0.00749068	0.0727465	0.119626	0.126741	0.115813	0.132407	0.166371	0.185755	0.15019	0.046411	-0.054868	-0.125271	-0.14604	-0.101385	-0.0211544	0.107636	0.197386	0.212322	0.204081	0.157525	0.123276
Paramacrobiotus	tail	turn	out	c(t=767)	-0.322839	-0.371379	-0.382308	-0.319682	-0.235039	-0.0980922	0.0198018	0.098335	0.146402	0.173854	0.203225	0.218031	0.232514	0.271226	0.304573	0.29086	0.153016	-0.0335785	-0.19109	-0.241293	-0.181679	-0.109196	-0.0395208	-0.0153491	-0.0113204	0.0224198
Paramacrobiotus	tail	turn	out	c(t=768)	0.146836	0.181911	0.166558	0.133205	0.101716	0.0603331	0.0200714	-0.0536839	-0.110638	-0.148697	-0.189596	-0.227019	-0.268501	-0.256002	-0.169008	-0.0158683	0.167259	0.308363	0.402374	0.421161	0.361981	0.280095	0.177392	0.12224	0.100105	0.064776	0.0453516	0.0179441
Paramacrobiotus	tail	turn	out	c(t=769)	-0.265787	-0.166836	-0.0751606	-0.0299123	0.0459187	0.104195	0.151301	0.195579	0.222741	0.249767	0.289809	0.311712	0.253355	0.11474	-0.0663398	-0.180311	-0.211607	-0.196488	-0.189543	-0.175962	-0.139328	-0.0626447	0.0214512	0.0726028	0.102559	0.146365	0.241184	0.355972	0.443779	0.489274	0.501056
Paramacrobiotus	tail	turn	out	c(t=770)	-0.123624	-0.130615	-0.0858929	-0.075739	-0.0916803	-0.139579	-0.214688	-0.229774	-0.229926	-0.203364	-0.139823	-0.037139	0.126888	0.278421	0.383442	0.435148	0.439937	0.396393	0.29435	0.146475	-0.0059994	-0.105596	-0.141325	-0.13359	-0.115929	-0.109251	-0.123031	-0.1306	-0.156601	-0.186245
Paramacrobiotus	tail	turn	out	c(t=771)	-0.0343006	-0.0307163	0.0279755	0.103849	0.169966	0.221697	0.193915	0.132917	0.0225076	-0.071686	-0.157132	-0.212074	-0.274851	-0.32527	-0.290399	-0.167645	0.0525816	0.248085	0.36443	0.391776	0.349113	0.28287	0.216512	0.165704	0.114294	0.0980268	0.0672366	0.00458254
Paramacrobiotus	tail	turn	out	c(t=772)	-0.221972	-0.236244	-0.178029	-0.0931995	0.0308391	0.136325	0.163914	0.152217	0.114213	0.13369	0.172458	0.219847	0.174882	0.0216459	-0.134643	-0.21451	-0.172307	-0.0803196	-0.0328879	-0.00938004	0.00480796	0.0275372	0.0398057	0.0679804	0.113789
Paramacrobiotus	tail	turn	out	c(t=773)	-0.19795	-0.0169051	-0.0484631	-0.147262	-0.244797	-0.360892	-0.321167	-0.115839	0.127549	0.28018	0.296235	0.226787	0.183242	0.146064	0.125629	0.102179	0.0777067	0.053656	0.00688317	-0.0415921	-0.081232	-0.113632
Paramacrobiotus	tail	turn	out	c(t=774)	0.0315568	0.0563217	0.0538827	0.046882	0.0387621	-0.00769122	-0.100215	-0.180394	-0.182475	-0.262205	-0.370152	-0.414401	-0.256466	0.101476	0.349765	0.375906	0.257941	0.149862	0.104516	0.10923	0.122945	0.116506	0.10753
Paramacrobiotus	tail	turn	out	c(t=775)	0.0804312	0.0546947	0.0300671	0.0316491	0.0291972	0.0328555	0.0397155	0.0329514	0.0281032	0.0129236	-0.0424746	-0.127145	-0.226625	-0.306058	-0.325269	-0.239821	-0.0858809	0.06559	0.136353	0.132832	0.111648	0.109218
Paramacrobiotus	tail	turn	out	c(t=776)	0.0255343	0.0120032	-0.00391166	0.00680867	0.0368546	0.0494303	0.0356551	0.00687721	-0.0102608	-0.0203312	-0.0226889	-0.0339347	-0.0526427	-0.0775778	-0.1078	-0.0969851	-0.0762703	-0.0151492
Paramacrobiotus	tail	turn	out	c(t=777)	0.272626	0.0874863	-0.0460483	-0.111476	-0.200447	-0.25041	-0.249775	-0.260906	-0.28314	-0.24967	-0.0908928	0.100577	0.188808	0.144897	0.0844442	0.0941996	0.162876	0.222622
Paramacrobiotus	tail	turn	out	c(t=778)	0.0173952	-0.0234427	-0.0432712	-0.0567122	-0.0857782	-0.081003	-0.0613989	-0.0324421	-0.0241313	-0.0251293	-0.0343855	-0.0573272	-0.112707	-0.188791	-0.29102	-0.361829	-0.355377	-0.341621	-0.241847	-0.136934
Paramacrobiotus	tail	turn	out	c(t=779)	0.0393625	0.0335868	0.0320163	0.0221657	-0.0113642	-0.037012	-0.0521222	-0.0834513	-0.111581	-0.127675	-0.140781	-0.140224	-0.150459	-0.136423	-0.11043	-0.110809	-0.129692	-0.158832	-0.180008
Paramacrobiotus	tail	turn	out	c(t=780)	-0.119921	-0.194663	-0.24054	-0.261062	-0.308179	-0.286689	-0.186229	-0.0384047	0.0861161	0.116144	0.10948	0.136592	0.203365	0.223734	0.146192	-0.0348212	-0.203041	-0.281397	-0.273058	-0.243088	-0.200639	-0.131114
Paramacrobiotus	tail	turn	out	c(t=781)	0.291386	0.235869	0.155688	0.101128	0.0375612	-0.0272007	-0.088183	-0.139191	-0.172538	-0.22165	-0.266837	-0.313388	-0.286018	-0.224055	-0.178151	-0.101772	0.00577577	0.122779	0.188071	0.168639	0.130622	0.104027	0.0860264	0.0740566	0.0649889
Paramacrobiotus	tail	turn	out	c(t=782)	0.275143	0.332922	0.382367	0.347549	0.321303	0.313442	0.353329	0.369443	0.280207	0.12532	-0.0269494	-0.115999	-0.177961	-0.221949	-0.250025	-0.269497	-0.27856	-0.268828	-0.234864	-0.180236	-0.119688	-0.0686626	-0.0198689	0.0290516	0.0696627	0.101336	0.140341
Paramacrobiotus	tail	turn	out	c(t=783)	-0.00692635	-0.0999442	-0.125233	-0.123149	-0.123206	-0.0834332	0.0141022	0.12245	0.222168	0.33566	0.424814	0.461419	0.411532	0.276982	0.142911	0.0007518	-0.140558	-0.264112	-0.335163	-0.328915	-0.285548	-0.224354	-0.174977	-0.162573	-0.154178	-0.164029	-0.156246	-0.110221
Paramacrobiotus	tail	turn	out	c(t=784)	0.239897	0.241455	0.154479	0.0499621	-0.0732663	-0.154022	-0.15471	-0.141093	-0.137043	-0.143096	-0.124094	-0.0685818	0.016743	0.0921518	0.187047	0.295731	0.360488	0.352249	0.237225	0.126746	0.0520476	-0.0129912	-0.122165	-0.203963	-0.294167	-0.379682
Paramacrobiotus	tail	turn	out	c(t=785)	0.209688	0.177108	0.195439	0.214036	0.207723	0.228601	0.307633	0.393282	0.380591	0.242323	0.0568082	-0.0727871	-0.125246	-0.14898	-0.155882	-0.151846	-0.124639	-0.0698208	-0.0342283	-0.0265294	-0.0415531	-0.0449828	-0.00154678
Paramacrobiotus	tail	turn	out	c(t=786)	-0.0602462	-0.0733201	-0.0773944	-0.0835819	-0.0993872	-0.122738	-0.102412	-0.0295738	0.0819943	0.207036	0.273069	0.340188	0.353929	0.35359	0.353073	0.293563	0.175498	0.00742863	-0.124188	-0.175423	-0.170486	-0.157091	-0.141248	-0.147233	-0.150707	-0.183844	-0.223976
Paramacrobiotus	tail	turn	out	c(t=787)	0.0506624	0.107445	0.109425	0.0640587	0.0355957	-0.00476151	-0.00819161	-0.00147689	0.00189092	0.0073683	0.00998826	0.00817062	0.0306563	0.0635739	0.128778	0.214552	0.25158	0.28783	0.271289	0.224998	0.176752	0.121262	0.095337	0.0924758
Paramacrobiotus	tail	turn	out	c(t=788)	0.00748466	0.0725531	0.113182	0.10203	0.103387	0.0619058	0.0011378	-0.0359639	-0.0573295	-0.0195077	0.0512966	0.0959648	0.109236	0.123013	0.120102	0.117841	0.0914239	0.0481407	0.0175294	0.0138865	0.066391	0.129374	0.152767	0.154193	0.0750217	-0.0338653
Paramacrobiotus	tail	turn	out	c(t=789)	-0.150953	-0.121829	-0.0569674	0.00211322	0.0724916	0.144177	0.196285	0.234771	0.24985	0.246856	0.246348	0.23808	0.164798	0.0524644	-0.0459725	-0.0742295	-0.0684579	-0.0674871	-0.0778074	-0.0784802	-0.0754177	-0.0556976	-0.00424059	0.0958593	0.171261	0.238005	0.307434
Paramacrobiotus	tail	turn	out	c(t=790)	-0.207652	-0.300884	-0.324098	-0.366633	-0.406325	-0.365187	-0.237711	-0.0446995	0.0970429	0.175995	0.226497	0.250055	0.258315	0.249454	0.25531	0.303415	0.330571	0.280804	0.144809	-0.0213282	-0.123426	-0.137986	-0.110096	-0.0695385	-0.0648477	-0.08441	-0.079104	-0.0798519	-0.00559362
[truncated: 1,340 more rows]
[truncated: 14 more columns]
